# Supplementary material for: Genome-Wide Analysis of Prognostic Alternative Splicing Signature and Splicing Factors in Lung Adenocarcinoma
Source: Genes (Basel). 2020 Oct 31;11(11):1300. doi: 10.3390/genes11111300 (PMC7693837; doi:10.3390/genes11111300)
Supplement: Supplementary file 1 [file genes-11-01300-s001.zip]

Archive with 2 entries (2 files):
- Supplementary Materials-Figures.docx
- Supplementary Materials-Tables.xlsx
