# Supplementary material for: Genome-Wide Analysis of Prognostic Alternative Splicing Signature and Splicing Factors in Lung Adenocarcinoma
Source: Genes (Basel). 2020 Oct 31;11(11):1300. doi: 10.3390/genes11111300 (PMC7693837; doi:10.3390/genes11111300)
Supplement: Supplementary file 1 [file genes-11-01300-s001.zip › Supplementary Materials-Tables.xlsx]

## Sheet: Table S1
Table S1. Results of univariate analysis.
AStype	gene_name	coef	exp(coef)	se(coef)	exp(coef) lower 95%	exp(coef) upper 95%	p	alternative_transcripts	total_transcripts	Event
AF	ANKRD7	-1.48469	0.226574	0.71455	0.0558449	0.919254	0.0377287	ENST00000433239	ENST00000433239,ENST00000265224	ENSG00000106013;AF:7:118214669:118214804-118234431:118224676:118225009-118234431:+
SE	ALDH8A1	-1.84466	0.158079	0.638755	0.0452026	0.552818	0.00387819	ENST00000265605,ENST00000367845	ENST00000367845,ENST00000367847,ENST00000265605	ENSG00000118514;SE:6:134933032-134939266:134939415-134942409:-
RI	GRM2	-1.30403	0.271435	0.607428	0.0825318	0.892708	0.0318084	ENST00000464585	ENST00000464585,ENST00000395052	ENSG00000164082;RI:3:51712473:51713310-51715062:51716137:+
SE	SLC22A1	-1.62791	0.19634	0.666992	0.0531207	0.725695	0.0146602	ENST00000366963,ENST00000642587,ENST00000539263	ENST00000460902,ENST00000539263,ENST00000366963,ENST00000642587	ENSG00000175003;SE:6:160154910-160155975:160156074-160158516:+
A3	C12orf42	-1.68277	0.185859	0.576734	0.060016	0.575573	0.00352565	ENST00000547347	ENST00000550650,ENST00000547347	ENSG00000179088;A3:12:103268962-103269807:103267886-103269807:-
RI	TMEM132E	1.24877	3.48604	0.586702	1.1039	11.0086	0.0333	ENST00000631683	ENST00000321639,ENST00000631683	ENSG00000181291;RI:17:34626127:34626584-34626855:34627057:+
SE	SRL	-1.97679	0.138513	0.590768	0.043514	0.440914	0.000819463	ENST00000572111	ENST00000399609,ENST00000572111	ENSG00000185739;SE:16:4204634-4206727:4208104-4242007:-
A5	LRCOL1	-1.70823	0.181186	0.712948	0.0447984	0.732803	0.0165746	ENST00000544018,ENST00000545517	ENST00000622710,ENST00000376608,ENST00000544018,ENST00000545517	ENSG00000204583;A5:12:132604584-132604701:132604584-132604706:-
A3	LINC00487	-1.24936	0.286687	0.607753	0.0871139	0.943471	0.0398105	ENST00000382045	ENST00000382045,ENST00000424179,ENST00000412528	ENSG00000205837;A3:2:6729662-6730649:6729606-6730649:-
A5	LINC00487	-1.49231	0.224852	0.584139	0.0715609	0.706506	0.0106271	ENST00000412528,ENST00000382045	ENST00000382045,ENST00000424179,ENST00000412528	ENSG00000205837;A5:2:6730743-6731155:6730743-6731159:-
A3	AC104758.1	-1.08965	0.336334	0.550463	0.114345	0.989294	0.0477577	ENST00000568184	ENST00000563867,ENST00000568184	ENSG00000214646;A3:15:77942234-77942388:77942164-77942388:-
A5	AL357143.1	-1.24199	0.28881	0.608043	0.0877092	0.950997	0.0410923	ENST00000640531,ENST00000639750	ENST00000457239,ENST00000640531,ENST00000639750	ENSG00000229961;A5:1:157183252-157185120:157183014-157185120:+
SE	AC078845.1	1.1844	3.26873	0.516521	1.18772	8.99586	0.0218459	ENST00000445293	ENST00000445293,ENST00000435996	ENSG00000232053;SE:7:136093036-136117071:136117188-136177252:+
SE	AC078845.1	1.1844	3.26873	0.516521	1.18772	8.99586	0.0218459	ENST00000445293	ENST00000445293,ENST00000435996	ENSG00000232053;SE:7:136177413-136242150:136242371-136328982:+
SE	AC078845.1	1.1844	3.26873	0.516521	1.18772	8.99586	0.0218459	ENST00000445293	ENST00000445293,ENST00000435996	ENSG00000232053;SE:7:136329097-136405270:136405316-136437052:+
AL	SALL3	-1.42785	0.239825	0.725884	0.0578124	0.994873	0.0491781	ENST00000537592	ENST00000573324,ENST00000537592	ENSG00000256463;AL:18:78995462-78996891:78999974:78995462-79002289:79002677:+
SE	AC110285.1	-1.3791	0.251804	0.609174	0.0763015	0.830983	0.0235806	ENST00000648736,ENST00000574041	ENST00000574041,ENST00000648736,ENST00000572077	ENSG00000262223;SE:17:81380584-81381877:81381940-81385129:-
SE	AL034397.3	-1.33589	0.262925	0.58558	0.0834421	0.828472	0.0225303	ENST00000621933	ENST00000618234,ENST00000621933	ENSG00000274536;SE:X:66015551-66017065:66017189-66018824:+
SE	PSMC6	-1.4305	0.239189	0.513446	0.0874371	0.654317	0.00533503	ENST00000555175	ENST00000556813,ENST00000555175	MSTRG.10061;SE:14:52718352-52718977:52719038-52723965:+
AF	FERMT2	-1.84992	0.157249	0.573918	0.0510585	0.484293	0.00126713	ENST00000343279	ENST00000554712,ENST00000343279	MSTRG.10069;AF:14:52950577-52950921:52950992:52950577-52952318:52952435:-
AF	B4GALT2	-1.37152	0.253721	0.557183	0.0851299	0.756192	0.0138348	ENST00000497866	ENST00000497866,ENST00000485678	MSTRG.1008;AF:1:43979237:43979616-43981109:43980018:43980046-43981109:+
A3	LINC00520	1.30741	3.6966	0.527541	1.3145	10.3955	0.0132003	ENST00000649691,ENST00000556417	ENST00000556417,ENST00000649691,ENST00000560336	MSTRG.10110;A3:14:55782980-55793368:55782774-55793368:-
A5	AL139220.2	1.22651	3.40932	0.575038	1.10457	10.523	0.0329311	ENST00000431800	ENST00000431800,ENST00000447959	MSTRG.1011;A5:1:44051531-44076091:44051494-44076091:+
AL	CCDC198	-1.09884	0.333258	0.54439	0.114655	0.968649	0.0435418	ENST00000216445	ENST00000216445,ENST00000526745	MSTRG.10130;AL:14:57469301:57471590-57480595:57478603:57478981-57480595:-
AL	CCDC198	-1.05073	0.349683	0.531759	0.123322	0.991536	0.0481605	ENST00000216445	ENST00000216445,ENST00000529860	MSTRG.10130;AL:14:57469301:57471590-57480595:57478779:57479025-57480595:-
AL	CCDC198	-0.984288	0.373705	0.501665	0.139801	0.998957	0.0497573	ENST00000216445	ENST00000216445,ENST00000527032	MSTRG.10130;AL:14:57469301:57471590-57480595:57478917:57479025-57480595:-
AL	CCDC198	-1.74628	0.174422	0.760742	0.0392695	0.774721	0.0217048	ENST00000534528,ENST00000534126,ENST00000530417	ENST00000524996,ENST00000530417,ENST00000534126,ENST00000534528	MSTRG.10130;AL:14:57471255:57471590-57480595:57475314:57475704-57480595:-
AL	CCDC198	-1.88119	0.152409	0.711196	0.0378127	0.6143	0.00816648	ENST00000534528,ENST00000534126,ENST00000530417	ENST00000529860,ENST00000530417,ENST00000534126,ENST00000534528	MSTRG.10130;AL:14:57471255:57471590-57480595:57478779:57479025-57480595:-
AL	CCDC198	-1.38014	0.251543	0.558335	0.0842085	0.751393	0.01344	ENST00000534528,ENST00000534126,ENST00000530417	ENST00000527032,ENST00000530417,ENST00000534126,ENST00000534528	MSTRG.10130;AL:14:57471255:57471590-57480595:57478917:57479025-57480595:-
AL	CCDC198	-1.51787	0.219177	0.766677	0.0487752	0.984901	0.0477251	ENST00000524996	ENST00000529860,ENST00000524996	MSTRG.10130;AL:14:57475314:57475704-57480595:57478779:57479025-57480595:-
AL	DMAP1	-1.38827	0.249506	0.676881	0.0662093	0.940251	0.0402687	ENST00000475794	ENST00000475794,ENST00000487922	MSTRG.1014;AL:1:44214898-44215306:44215536:44214898-44217990:44218291:+
AF	MNAT1	-1.92895	0.1453	0.691069	0.0374996	0.562996	0.00525032	ENST00000267488	ENST00000267488,ENST00000527591	MSTRG.10181;AF:14:60981162:60981382-60982508:60981437:60981687-60982508:+
AF	MNAT1	-2.14908	0.116591	0.639277	0.0333052	0.408149	0.000774525	ENST00000267488	ENST00000267488,ENST00000524402	MSTRG.10181;AF:14:60981162:60981382-60982508:60982196:60982243-60982508:+
AL	ESR2	-1.31535	0.268379	0.556029	0.0902519	0.798071	0.0179998	ENST00000556275	ENST00000353772,ENST00000556275	MSTRG.10211;AL:14:64084232:64085052-64234970:64227035:64227614-64234970:-
AF	RAB15	-1.60613	0.200663	0.602994	0.0615459	0.65424	0.00773122	ENST00000267512	ENST00000267512,ENST00000646728	MSTRG.10236;AF:14:64952571-64971953:64972157:64952571-64972710:64972760:-
AF	RAB15	-1.60598	0.200692	0.60308	0.0615443	0.654445	0.00774545	ENST00000267512	ENST00000267512,ENST00000554593	MSTRG.10236;AF:14:64952571-64971953:64972157:64952571-64972710:64972776:-
AF	MAX	-1.22387	0.29409	0.593873	0.0918279	0.941861	0.0393198	ENST00000341653	ENST00000557277,ENST00000341653	MSTRG.10238;AF:14:65101572-65102304:65102387:65101572-65102509:65102690:-
AF	EXD2	-1.0425	0.352573	0.501027	0.132061	0.94129	0.0374593	ENST00000409018	ENST00000409018,ENST00000312994	MSTRG.10289;AF:14:69191511:69191591-69209424:69191766:69192039-69209424:+
AF	EXD2	-1.9166	0.147106	0.594838	0.0458461	0.472015	0.00127271	ENST00000409014	ENST00000461908,ENST00000409014	MSTRG.10289;AF:14:69191531:69191591-69203917:69191813:69192039-69203917:+
AF	EXD2	-1.88782	0.151401	0.79335	0.0319763	0.716851	0.0173333	ENST00000409014	ENST00000413191,ENST00000409014	MSTRG.10289;AF:14:69191531:69191591-69203917:69191835:69192039-69203917:+
A5	BTBD19	-1.33176	0.264012	0.589881	0.0830837	0.83894	0.0239657	ENST00000450269,ENST00000439563	ENST00000450269,ENST00000439563,ENST00000482715	MSTRG.1030;A5:1:44810426-44810554:44810249-44810554:+
AF	MAP3K9	-2.03608	0.130539	0.597962	0.0404347	0.421432	0.000661557	ENST00000611979	ENST00000553414,ENST00000611979	MSTRG.10316;AF:14:70761182-70765442:70765472:70761182-70783223:70783440:-
A3	PAPLN	-1.63738	0.19449	0.682099	0.051085	0.740458	0.0163729	ENST00000216658	ENST00000216658,ENST00000555123	MSTRG.10347;A3:14:73263782-73263942:73263782-73264010:+
AF	NUMB	-1.4632	0.231494	0.635087	0.0666734	0.80376	0.0212261	ENST00000557031	ENST00000554818,ENST00000557031	MSTRG.10351;AF:14:73410068-73457629:73457938:73410068-73458168:73458286:-
AF	NUMB	-2.07375	0.125713	0.729937	0.0300647	0.525658	0.00449714	ENST00000557031	ENST00000556600,ENST00000557031	MSTRG.10351;AF:14:73410068-73457629:73457938:73410068-73458493:73458571:-
AL	NUMB	-1.72825	0.177594	0.784563	0.0381599	0.826512	0.027607	ENST00000555738,ENST00000560335	ENST00000560335,ENST00000555738,ENST00000553997	MSTRG.10351;AL:14:73276549:73277293-73282359:73281414:73281537-73282359:-
AF	COQ6	-1.44082	0.236733	0.722932	0.0573982	0.976383	0.0462588	ENST00000394026	ENST00000629426,ENST00000394026	MSTRG.10379;AF:14:73949926:73950180-73953435:73950252:73950495-73953435:+
A5	NPC2	-1.82345	0.161467	0.634157	0.0465896	0.559603	0.0040352	ENST00000553490	ENST00000553490,ENST00000238633	MSTRG.10390;A5:14:74480288-74480686:74480288-74480711:-
AF	NPC2	-1.48199	0.227185	0.605646	0.0693192	0.744573	0.0144068	ENST00000434013	ENST00000434013,ENST00000556009	MSTRG.10390;AF:14:74486436-74493193:74493307:74486436-74494031:74494177:-
AF	NPC2	-1.82699	0.160897	0.671492	0.0431493	0.599962	0.00651259	ENST00000553490	ENST00000556009,ENST00000553490	MSTRG.10390;AF:14:74486436-74493193:74493339:74486436-74494031:74494177:-
AL	NPC2	-1.48199	0.227185	0.605646	0.0693192	0.744573	0.0144068	ENST00000434013	ENST00000434013,ENST00000556009	MSTRG.10390;AL:14:74476192:74476592-74480702:74480096:74480288-74480702:-
SE	PGF	-1.01835	0.36119	0.517476	0.130996	0.995891	0.0490771	ENST00000238607	ENST00000238607,ENST00000555234	MSTRG.10403;SE:14:74949553-74953904:74953943-74955168:-
A3	CCDC17	-1.24594	0.287671	0.597589	0.0891718	0.928034	0.0370744	ENST00000528266	ENST00000421127,ENST00000528266	MSTRG.1052;A3:1:45623439-45623557:45623412-45623557:-
AF	CALM1	-1.9932	0.136259	0.693948	0.0349685	0.530952	0.0040755	ENST00000553542	ENST00000544280,ENST00000553542	MSTRG.10552;AF:14:90397056:90397154-90400065:90398262:90398488-90400065:+
AF	DGLUCY	-1.88494	0.151838	0.688172	0.0394101	0.584998	0.00616165	ENST00000520328	ENST00000518868,ENST00000520328	MSTRG.10565;AF:14:91114063:91114283-91145221:91114370:91114528-91145221:+
AF	DGLUCY	-1.90927	0.148189	0.696088	0.0378709	0.579865	0.00609079	ENST00000520328	ENST00000519019,ENST00000520328	MSTRG.10565;AF:14:91114063:91114283-91145221:91114388:91114528-91145221:+
AF	DGLUCY	-1.30691	0.270654	0.576124	0.0875017	0.837168	0.0233013	ENST00000520328	ENST00000523816,ENST00000520328	MSTRG.10565;AF:14:91114063:91114283-91145221:91114390:91114528-91145221:+
AF	DGLUCY	-2.4191	0.0890021	0.677811	0.0235747	0.336011	0.000358372	ENST00000520328	ENST00000517518,ENST00000520328	MSTRG.10565;AF:14:91114063:91114283-91145221:91114401:91114528-91145221:+
AF	DGLUCY	-1.4237	0.24082	0.711926	0.0596624	0.972045	0.0455229	ENST00000518649	ENST00000518649,ENST00000523771	MSTRG.10565;AF:14:91114376:91114528-91157639:91114700:91115221-91157639:+
MX	LGMN	1.2037	3.33241	0.550575	1.13268	9.80412	0.028797	ENST00000554397	ENST00000554397,ENST00000554919	MSTRG.10586;MX:14:92732815-92733682:92733810-92748489:92732815-92741718:92741859-92748489:-
SE	FAM181A	-1.64653	0.192718	0.775085	0.042186	0.880389	0.0336432	ENST00000267594	ENST00000267594,ENST00000557719	MSTRG.10604;SE:14:93918994-93925048:93925370-93928199:+
AL	EML1	-1.68866	0.184768	0.704402	0.0464556	0.734877	0.0165169	ENST00000556758	ENST00000557741,ENST00000556758	MSTRG.10667;AL:14:99878619-99883241:99883546:99878619-99885873:99886105:+
AF	EVL	-1.60355	0.20118	0.69447	0.0515765	0.784729	0.0209419	ENST00000402714	ENST00000402714,ENST00000553771	MSTRG.10668;AF:14:99971449:99972057-100084687:100065421:100065511-100084687:+
AF	EVL	-1.70707	0.181396	0.710286	0.0450849	0.729834	0.0162452	ENST00000402714	ENST00000402714,ENST00000555048	MSTRG.10668;AF:14:99971449:99972057-100084687:100065425:100065511-100084687:+
AF	EVL	-1.63785	0.194398	0.701725	0.0491342	0.769134	0.0195942	ENST00000402714	ENST00000402714,ENST00000553875	MSTRG.10668;AF:14:99971449:99972057-100084687:100065430:100065511-100084687:+
AF	EVL	-1.61452	0.198985	0.686946	0.0517716	0.764804	0.0187586	ENST00000402714	ENST00000402714,ENST00000557637	MSTRG.10668;AF:14:99971449:99972057-100084687:100065445:100065511-100084687:+
AF	EVL	-1.61083	0.199722	0.687844	0.0518719	0.768989	0.0191884	ENST00000402714	ENST00000402714,ENST00000557153	MSTRG.10668;AF:14:99971449:99972057-100084687:100066437:100066487-100084687:+
A3	WARS	-1.76075	0.171916	0.587269	0.0543791	0.543501	0.00271578	ENST00000556504,ENST00000553769,ENST00000556209,ENST00000554605	ENST00000556209,ENST00000554605,ENST00000554772,ENST00000553769,ENST00000556504	MSTRG.10684;A3:14:100375406-100376260:100375350-100376260:-
A5	WDR25	1.12102	3.06798	0.568319	1.00716	9.3456	0.0485501	ENST00000335290	ENST00000335290,ENST00000402312	MSTRG.10688;A5:14:100376704-100380910:100376495-100380910:+
AF	WDR25	-1.11943	0.326467	0.512828	0.119487	0.891989	0.0290469	ENST00000402312	ENST00000554175,ENST00000402312	MSTRG.10688;AF:14:100376439:100376495-100380910:100376541:100376704-100380910:+
SE	WDR25	-1.32487	0.265838	0.537839	0.0926419	0.762827	0.0137657	ENST00000402312	ENST00000555775,ENST00000402312	MSTRG.10688;SE:14:100376495-100380910:100381746-100468021:+
AL	MEG3	-1.75457	0.172981	0.601001	0.053263	0.561788	0.0035069	ENST00000522771	ENST00000524131,ENST00000522771	MSTRG.10708;AL:14:100845533-100845876:100857624:100845533-100860691:100860816:+
AL	MEG3	-1.34953	0.259362	0.566119	0.0855115	0.786661	0.0171336	ENST00000522771	ENST00000522771,ENST00000650041	MSTRG.10708;AL:14:100845533-100845876:100857624:100845533-100860691:100860983:+
AL	MEG3	-1.11811	0.326897	0.529135	0.11588	0.922171	0.034593	ENST00000522771	ENST00000521404,ENST00000522771	MSTRG.10708;AL:14:100845533-100845876:100857624:100845533-100860691:100860989:+
AL	MEG3	-1.24224	0.288737	0.587565	0.091278	0.913354	0.034497	ENST00000522771	ENST00000650513,ENST00000522771	MSTRG.10708;AL:14:100845533-100845876:100857624:100845533-100860691:100860995:+
AL	MEG3	-1.44546	0.235638	0.574382	0.0764417	0.726374	0.0118511	ENST00000522771	ENST00000522771,ENST00000649261	MSTRG.10708;AL:14:100845533-100845876:100857624:100845533-100860691:100860996:+
AL	MEG3	-1.49633	0.223951	0.573907	0.0727181	0.689707	0.00912697	ENST00000522771	ENST00000649036,ENST00000522771	MSTRG.10708;AL:14:100845533-100845876:100857624:100845533-100860691:100861012:+
AF	PPP2R5C	-1.73592	0.176239	0.793079	0.0372418	0.834011	0.0286092	ENST00000557621	ENST00000557621,ENST00000556373	MSTRG.10780;AF:14:101809834:101810036-101856686:101824838:101824922-101856686:+
AF	MKNK1	-1.38836	0.249483	0.515005	0.0909219	0.684564	0.00702141	ENST00000529170	ENST00000529170,ENST00000531769	MSTRG.1078;AF:1:46594280-46604165:46604255:46594280-46616711:46616843:-
AF	MKNK1	-1.12368	0.32508	0.537198	0.11343	0.931652	0.0364607	ENST00000371946	ENST00000531769,ENST00000371946	MSTRG.1078;AF:1:46594280-46604185:46604214:46594280-46616711:46616843:-
AF	MKNK1	-1.46221	0.231724	0.547545	0.0792318	0.677706	0.00757417	ENST00000468852	ENST00000531769,ENST00000468852	MSTRG.1078;AF:1:46594280-46604185:46604270:46594280-46616711:46616843:-
AF	MOK	-1.36113	0.25637	0.582553	0.0818458	0.80304	0.0194653	ENST00000522537	ENST00000561150,ENST00000522537	MSTRG.10790;AF:14:102233789-102234957:102235063:102233789-102235365:102235424:-
AF	ZNF839	-1.47536	0.228696	0.704528	0.0574862	0.909818	0.0362501	ENST00000558850	ENST00000559185,ENST00000558850	MSTRG.10792;AF:14:102317377:102317666-102325985:102319298:102319518-102325985:+
AF	PPP1R13B	-1.42057	0.241575	0.657264	0.0666175	0.876027	0.0306689	ENST00000557082	ENST00000557082,ENST00000555734	MSTRG.10836;AF:14:103797518-103846775:103846885:103797518-103847008:103847063:-
AF	PPP1R13B	-1.47817	0.228054	0.666819	0.0617221	0.842628	0.0266402	ENST00000557082	ENST00000557082,ENST00000554136	MSTRG.10836;AF:14:103797518-103846775:103846885:103797518-103847299:103847562:-
AF	AKT1	-1.29077	0.27506	0.624405	0.0808972	0.935238	0.038716	ENST00000554848	ENST00000407796,ENST00000554848	MSTRG.10861;AF:14:104792722-104794119:104794191:104792722-104795484:104795679:-
A3	CRIP2	-1.25728	0.284427	0.627197	0.0831955	0.972393	0.0450058	ENST00000551836	ENST00000538259,ENST00000551836	MSTRG.10880;A3:14:105474905-105478266:105474905-105478450:+
AF	AC138649.1	-2.23946	0.106516	0.662138	0.0290938	0.389966	0.000719164	ENST00000619611	ENST00000618814,ENST00000619611	MSTRG.10940;AF:15:22757857:22757994-22758819:22758493:22758525-22758819:+
AF	AC138649.1	-1.56819	0.208423	0.562508	0.069205	0.627702	0.00530601	ENST00000619879	ENST00000618814,ENST00000619879	MSTRG.10940;AF:15:22757959:22757994-22758819:22758493:22758525-22758819:+
A5	AC055876.1	-1.47767	0.228169	0.716295	0.0560461	0.928899	0.0391192	ENST00000566321	ENST00000562423,ENST00000566321	MSTRG.11059;A5:15:28801496-28804728:28801492-28804728:+
AF	APBA2	-1.55715	0.210737	0.719276	0.0514626	0.862957	0.0303969	ENST00000559814	ENST00000559814,ENST00000558804	MSTRG.11063;AF:15:28886160:28886278-28921640:28919367:28919487-28921640:+
AL	KLF13	-1.74417	0.17479	0.577636	0.0563419	0.542251	0.00253193	ENST00000500533	ENST00000500533,ENST00000558225	MSTRG.11102;AL:15:31393691-31403428:31404729:31393691-31435370:31435665:+
AF	CCDC32	-1.07568	0.341064	0.541361	0.11804	0.98547	0.0469224	ENST00000559153	ENST00000559153,ENST00000558918	MSTRG.11243;AF:15:40557372-40562772:40563027:40557372-40564976:40565019:-
AL	CCDC32	-1.09465	0.334656	0.554227	0.112938	0.991647	0.0482569	ENST00000561011	ENST00000561011,ENST00000558918	MSTRG.11243;AL:15:40531341:40532302-40557216:40553980:40554127-40557216:-
AF	CHP1	-1.57406	0.207203	0.744644	0.0481452	0.891737	0.0345288	ENST00000558351	ENST00000558351,ENST00000560784	MSTRG.11275;AF:15:41230839:41230966-41243667:41231222:41231449-41243667:+
AL	AL031282.1	-1.53549	0.21535	0.553073	0.0728397	0.63668	0.00549831	ENST00000417099	ENST00000417099,ENST00000577672	MSTRG.112;AL:1:1724763-1730246:1731904:1724763-1735817:1735973:+
A5	TMEM87A	-1.88096	0.152443	0.661703	0.041674	0.557635	0.00447454	ENST00000563371,ENST00000568432	ENST00000563371,ENST00000568400,ENST00000568432	MSTRG.11309;A5:15:42272123-42272889:42272123-42272963:-
AF	TMEM87A	-1.40284	0.245898	0.612346	0.0740501	0.816556	0.021968	ENST00000566474	ENST00000566474,ENST00000563371	MSTRG.11309;AF:15:42272123-42272676:42272860:42272123-42272889:42273023:-
AF	TMEM87A	-1.27411	0.27968	0.52856	0.0992547	0.788085	0.0159295	ENST00000566474	ENST00000566474,ENST00000568400	MSTRG.11309;AF:15:42272123-42272676:42272860:42272123-42272963:42273078:-
AF	TMEM62	-1.43717	0.2376	0.658797	0.0653246	0.864202	0.0291462	ENST00000569745	ENST00000569745,ENST00000567690	MSTRG.11333;AF:15:43185405:43185607-43189199:43185920:43186233-43189199:+
AF	TTC39A	-1.38726	0.249758	0.635517	0.071873	0.867904	0.0290438	ENST00000380849	ENST00000411642,ENST00000380849	MSTRG.1138;AF:1:51321825-51330039:51330202:51321825-51330896:51330947:-
AF	AC051619.6	-1.74956	0.17385	0.713378	0.0429483	0.703724	0.0141865	ENST00000560734	ENST00000561278,ENST00000560734	MSTRG.11394;AF:15:45178306-45187454:45187952:45178306-45200727:45201116:-
AL	AC051619.6	-1.59224	0.20347	0.783592	0.0438032	0.945139	0.0421567	ENST00000560734	ENST00000560734,ENST00000561091	MSTRG.11394;AL:15:45167251:45168133-45175219:45174223:45174444-45175219:-
AF	BLOC1S6	-1.29619	0.273573	0.623616	0.0805842	0.928744	0.0376632	ENST00000567523	ENST00000567523,ENST00000565323	MSTRG.11412;AF:15:45587379:45587525-45592135:45587617:45587796-45592135:+
AF	BLOC1S6	-1.13357	0.321883	0.538798	0.111963	0.925388	0.0353888	ENST00000567523	ENST00000567523,ENST00000564765	MSTRG.11412;AF:15:45587379:45587525-45592135:45587825:45587876-45592135:+
AL	BLOC1S6	-1.12001	0.326277	0.563263	0.108177	0.984096	0.0467645	ENST00000565216	ENST00000564310,ENST00000565216	MSTRG.11412;AL:15:45605514-45606395:45606671:45605514-45615688:45615999:+
AL	BLOC1S6	-1.32112	0.266837	0.514124	0.0974142	0.730918	0.0101801	ENST00000567523	ENST00000567523,ENST00000564310	MSTRG.11412;AL:15:45605514-45606395:45607773:45605514-45615688:45615999:+
SE	BLOC1S6	-1.48886	0.225629	0.745754	0.0523128	0.973156	0.0458848	ENST00000567523,ENST00000564310	ENST00000567523,ENST00000564310,ENST00000568597,ENST00000563160	MSTRG.11412;SE:15:45592276-45603104:45603187-45605428:+
AF	GALK2	-1.22548	0.293616	0.592486	0.0919296	0.93779	0.0386051	ENST00000560138	ENST00000559454,ENST00000560138	MSTRG.11446;AF:15:49170283:49170358-49201162:49170478:49170577-49201162:+
AF	GLDN	-1.14166	0.319288	0.519313	0.115383	0.883531	0.0279198	ENST00000560215	ENST00000396399,ENST00000560215	MSTRG.11492;AF:15:51341798:51342047-51377449:51377258:51377297-51377449:+
A5	RAB27A	1.27468	3.57756	0.525447	1.2774	10.0195	0.0152704	ENST00000567380	ENST00000567380,ENST00000569493,ENST00000565972	MSTRG.11542;A5:15:55270284-55270756:55270284-55270859:-
AF	RAB27A	-1.5665	0.208775	0.645906	0.0588683	0.740412	0.0152967	ENST00000565972	ENST00000567639,ENST00000565972	MSTRG.11542;AF:15:55270284-55270859:55270901:55270284-55289716:55289813:-
AF	CCPG1	-1.14345	0.318717	0.576224	0.10302	0.986023	0.0472123	ENST00000568592	ENST00000568543,ENST00000568592	MSTRG.11545;AF:15:55356409-55359788:55360207:55356409-55365188:55365276:-
AF	CCPG1	-1.54528	0.213253	0.704488	0.0536084	0.848313	0.0282731	ENST00000569205	ENST00000569205,ENST00000442196	MSTRG.11545;AF:15:55389433-55407847:55408052:55389433-55408221:55408259:-
AF	CCPG1	-1.63849	0.194274	0.610065	0.058766	0.642249	0.00723661	ENST00000569205	ENST00000568808,ENST00000569205,ENST00000563171	MSTRG.11545;AF:15:55389433-55407847:55408052:55389433-55408221:55408279:-
AF	CCPG1	-1.74061	0.175413	0.661356	0.0479859	0.641221	0.00849117	ENST00000569205	ENST00000569205,ENST00000425574	MSTRG.11545;AF:15:55389433-55407847:55408052:55389433-55408221:55408306:-
AF	GNB1	1.36219	3.90474	0.543203	1.34653	11.3232	0.012152	ENST00000437146	ENST00000610897,ENST00000437146	MSTRG.115;AF:1:1825499-1832232:1832285:1825499-1890820:1891117:-
AF	BNIP2	-1.21738	0.296005	0.581561	0.0946833	0.925391	0.036323	ENST00000415213	ENST00000415213,ENST00000612191	MSTRG.11633;AF:15:59682514-59688732:59688926:59682514-59689135:59689443:-
AF	ANXA2	-1.74599	0.174472	0.796511	0.0366213	0.831222	0.0283759	ENST00000332680	ENST00000332680,ENST00000559818	MSTRG.11638;AF:15:60386086-60397871:60397985:60386086-60398645:60398742:-
AL	ANXA2	-1.50836	0.221272	0.766168	0.0492905	0.993321	0.0489863	ENST00000559467,ENST00000559956	ENST00000561445,ENST00000559467,ENST00000559956	MSTRG.11638;AL:15:60360941:60361054-60364429:60361448:60361486-60364429:-
AL	ANXA2	-1.5035	0.222351	0.598633	0.0687832	0.718781	0.0120201	ENST00000560468	ENST00000557937,ENST00000560468	MSTRG.11638;AL:15:60360967:60361054-60364429:60362627:60363022-60364429:-
AL	TPM1	-2.04058	0.129953	0.727732	0.0312132	0.541044	0.0050468	ENST00000559108	ENST00000559108,ENST00000559556	MSTRG.11669;AL:15:63062645-63065896:63066092:63062645-63071090:63071222:+
AL	CSNK1G1	-1.31153	0.269407	0.57887	0.0866312	0.837806	0.0234711	ENST00000560234	ENST00000625619,ENST00000560234	MSTRG.11697;AL:15:64365868:64366075-64376743:64373707:64373764-64376743:-
AF	SPG21	-1.33069	0.264296	0.613961	0.0793388	0.88043	0.0302059	ENST00000433215	ENST00000204566,ENST00000433215	MSTRG.11711;AF:15:64983593-64989406:64989474:64983593-64989665:64989936:-
AF	SPG21	-1.89077	0.150955	0.786169	0.0323341	0.704752	0.0161705	ENST00000416889,ENST00000558339	ENST00000558339,ENST00000559677,ENST00000416889	MSTRG.11711;AF:15:64983593-64989665:64989911:64983593-64990090:64990310:-
MX	SPG21	-1.87103	0.153965	0.793739	0.0324931	0.729549	0.0184116	ENST00000416889	ENST00000561078,ENST00000416889	MSTRG.11711;MX:15:64970222-64974602:64974747-64980864:64970222-64976475:64976555-64980864:-
AF	DPP8	-1.23983	0.289432	0.61231	0.0871661	0.961051	0.0428831	ENST00000559233,ENST00000395652	ENST00000395652,ENST00000559233,ENST00000560194	MSTRG.11727;AF:15:65512564-65515656:65515804:65512564-65517486:65517628:-
AF	DPP8	-1.23525	0.290763	0.518102	0.105325	0.802691	0.0171174	ENST00000559233,ENST00000395652	ENST00000559526,ENST00000395652,ENST00000559233	MSTRG.11727;AF:15:65512564-65515656:65515804:65512564-65517486:65517663:-
AF	DPP8	-1.33835	0.262277	0.535917	0.091746	0.749779	0.0125137	ENST00000559233,ENST00000395652	ENST00000358939,ENST00000395652,ENST00000559233	MSTRG.11727;AF:15:65512564-65515656:65515804:65512564-65517486:65517680:-
AF	PKM	-1.68305	0.185806	0.791986	0.0393478	0.877404	0.033578	ENST00000568459	ENST00000566809,ENST00000568459	MSTRG.11833;AF:15:72219110-72229547:72229722:72219110-72231324:72231624:-
AF	BBS4	-1.53977	0.214431	0.522355	0.0770297	0.596921	0.00320106	ENST00000561914	ENST00000561914,ENST00000566829	MSTRG.11845;AF:15:72686204:72686251-72695177:72686390:72686564-72695177:+
AF	CD276	-1.53355	0.215769	0.655476	0.0597099	0.779705	0.0193046	ENST00000560995	ENST00000561260,ENST00000560995	MSTRG.11856;AF:15:73684731:73684899-73699586:73685006:73685083-73699586:+
AF	LOXL1-AS1	-1.37237	0.253505	0.591369	0.079545	0.807907	0.0203049	ENST00000567644	ENST00000564963,ENST00000567644	MSTRG.11859;AF:15:73925505-73926240:73926298:73925505-73927654:73927695:-
AL	LOXL1-AS1	-1.41489	0.242953	0.650602	0.0678781	0.869594	0.0296502	ENST00000567644	ENST00000567644,ENST00000562739	MSTRG.11859;AL:15:73916304:73916447-73919838:73919059:73919383-73919838:-
AL	LOXL1-AS1	-1.28102	0.277755	0.586426	0.0880024	0.876654	0.0289295	ENST00000567644	ENST00000562130,ENST00000567644	MSTRG.11859;AL:15:73916304:73916447-73919838:73919155:73919383-73919838:-
AF	STOML1	-1.55359	0.211487	0.598205	0.0654773	0.683087	0.00940169	ENST00000359750	ENST00000359750,ENST00000563229	MSTRG.11861;AF:15:73990457-73992091:73992223:73990457-73994551:73994608:-
AF	CLK3	-1.56794	0.208474	0.781036	0.0451059	0.963544	0.0446951	ENST00000483723,ENST00000345005	ENST00000569063,ENST00000345005,ENST00000483723	MSTRG.11882;AF:15:74608372:74608426-74619197:74615836:74615898-74619197:+
AF	CLK3	-1.25869	0.284025	0.52703	0.101099	0.797932	0.0169278	ENST00000562389	ENST00000568488,ENST00000562389	MSTRG.11882;AF:15:74614829:74615049-74619197:74615855:74615898-74619197:+
AF	CLK3	-1.17128	0.309971	0.567281	0.101965	0.942305	0.0389495	ENST00000562389	ENST00000562389,ENST00000566126	MSTRG.11882;AF:15:74614829:74615049-74619197:74615892:74615949-74619197:+
AL	CLK3	-1.70039	0.182611	0.650389	0.0510406	0.653342	0.00893775	ENST00000562670	ENST00000568488,ENST00000562670	MSTRG.11882;AL:15:74620225-74622494:74622560:74620225-74624902:74624969:+
AF	COMMD4	-1.90417	0.148945	0.723298	0.0360874	0.614751	0.00847267	ENST00000562610	ENST00000568301,ENST00000562610	MSTRG.11903;AF:15:75336054:75336092-75338062:75336105:75336221-75338062:+
A3	ETFA	-1.69716	0.183203	0.527205	0.0651891	0.514862	0.00128566	ENST00000560899	ENST00000560899,ENST00000565910	MSTRG.11939;A3:15:76227918-76231333:76227897-76231333:-
AF	ETFA	1.20548	3.33835	0.563364	1.10661	10.0709	0.0323721	ENST00000560345	ENST00000560345,ENST00000560899	MSTRG.11939;AF:15:76292513-76292619:76292698:76292513-76311350:76311414:-
AF	PSTPIP1	-1.85924	0.155792	0.783251	0.0335614	0.723184	0.0176089	ENST00000558012	ENST00000559859,ENST00000558012	MSTRG.11947;AF:15:76995085:76995609-77018148:77015811:77015995-77018148:+
AF	PSMA4	-1.60472	0.200947	0.669993	0.0540483	0.747101	0.0166147	ENST00000560033	ENST00000557929,ENST00000560033	MSTRG.11983;AF:15:78540427:78540463-78541905:78540467:78540539-78541905:+
AF	PSMA4	-1.63449	0.195052	0.668416	0.0526252	0.722949	0.0144725	ENST00000560033	ENST00000560033,ENST00000558341	MSTRG.11983;AF:15:78540427:78540463-78541905:78540814:78540835-78541905:+
AF	PSMA4	-1.61251	0.199386	0.599656	0.0615555	0.645838	0.00716539	ENST00000560033	ENST00000560737,ENST00000560033	MSTRG.11983;AF:15:78540427:78540463-78541905:78541690:78541771-78541905:+
AF	PSMA4	-1.33333	0.263599	0.601294	0.0811189	0.856577	0.0265939	ENST00000559437	ENST00000559437,ENST00000560737	MSTRG.11983;AF:15:78540847:78540950-78541905:78541690:78541771-78541905:+
AF	MORF4L1	-1.55128	0.211977	0.724045	0.0512838	0.876187	0.032152	ENST00000558830	ENST00000558830,ENST00000559751	MSTRG.11994;AF:15:78872975:78873057-78880512:78878240:78878259-78880512:+
AF	MORF4L1	1.28138	3.60162	0.557387	1.20795	10.7386	0.0215099	ENST00000558522	ENST00000559158,ENST00000558522	MSTRG.11994;AF:15:78872984:78873057-78878213:78873821:78873920-78878213:+
AF	MORF4L1	-1.3118	0.269334	0.633241	0.0778531	0.931768	0.0383058	ENST00000559345	ENST00000558539,ENST00000559345	MSTRG.11994;AF:15:78873005:78873218-78878213:78877765:78877960-78878213:+
AF	MORF4L1	-1.80662	0.164208	0.623238	0.0484054	0.557053	0.0037464	ENST00000559690	ENST00000558539,ENST00000559690	MSTRG.11994;AF:15:78873723:78873839-78878213:78877765:78877960-78878213:+
AF	MORF4L1	-1.29077	0.275058	0.538233	0.0957812	0.789896	0.0164774	ENST00000559158	ENST00000558539,ENST00000559158	MSTRG.11994;AF:15:78873821:78873920-78878213:78877765:78877960-78878213:+
SE	MORF4L1	-1.34916	0.259458	0.633446	0.074968	0.89796	0.0331819	ENST00000558830	ENST00000558502,ENST00000558830	MSTRG.11994;SE:15:78873057-78880512:78880579-78886141:+
SE	CFAP74	-1.84875	0.157434	0.739121	0.0369791	0.670253	0.0123745	ENST00000642590,ENST00000464311,ENST00000412120	ENST00000493964,ENST00000464311,ENST00000412120,ENST00000642590	MSTRG.119;SE:1:1922388-1922589:1922723-1922985:-
SE	CEMIP	1.10806	3.02849	0.530758	1.07015	8.57052	0.0368249	ENST00000394685	ENST00000220244,ENST00000394685	MSTRG.12019;SE:15:80779614-80873538:80873696-80873864:+
AF	AC027808.1	-1.20033	0.301095	0.600437	0.0928135	0.976781	0.0455986	ENST00000560189	ENST00000422879,ENST00000560189	MSTRG.12021;AF:15:80952296-80978766:80979140:80952296-80989579:80989819:-
AF	TMC3-AS1	-1.52847	0.216866	0.716941	0.0532023	0.884002	0.0330118	ENST00000559781	ENST00000559781,ENST00000560851	MSTRG.12029;AF:15:81324377:81324561-81332345:81331911:81332023-81332345:+
SE	LRP8	-1.51307	0.220234	0.749317	0.0507066	0.956541	0.0434602	ENST00000465675,ENST00000354412	ENST00000465675,ENST00000347547,ENST00000354412	MSTRG.1203;SE:1:53271346-53275631:53275753-53280587:-
A5	HOMER2	-1.54021	0.214335	0.763119	0.0480314	0.956448	0.0435585	ENST00000560374	ENST00000619367,ENST00000560374	MSTRG.12058;A5:15:82892841-82985787:82892841-82986080:-
A5	ZSCAN2	-1.70283	0.182167	0.672363	0.04877	0.680434	0.0113217	ENST00000540894	ENST00000540894,ENST00000541040	MSTRG.12094;A5:15:84622714-84623276:84620772-84623276:+
RI	ZSCAN2	-1.61601	0.19869	0.645619	0.0560561	0.70425	0.0123131	ENST00000540894	ENST00000538076,ENST00000540894	MSTRG.12094;RI:15:84620602:84620772-84622578:84622714:+
AF	FANCI	-1.83339	0.159871	0.581746	0.0511197	0.499981	0.00162422	ENST00000300027	ENST00000565522,ENST00000300027	MSTRG.12143;AF:15:89243949:89244033-89247629:89244250:89244280-89247629:+
AL	PRC1	-1.43725	0.237581	0.638755	0.0679365	0.830846	0.0244441	ENST00000555455	ENST00000555455,ENST00000560423	MSTRG.12209;AL:15:90966465:90966653-90969079:90966664:90967202-90969079:-
AL	SLCO3A1	-1.23999	0.289387	0.574094	0.0939312	0.891556	0.0307798	ENST00000555210	ENST00000555210,ENST00000555892	MSTRG.12218;AL:15:92151014-92162756:92162946:92151014-92171780:92171847:+
AF	FAM174B	-1.57585	0.206832	0.645578	0.058358	0.73305	0.014647	ENST00000556824	ENST00000557480,ENST00000556824	MSTRG.12231;AF:15:92630345-92656522:92656631:92630345-92667898:92668043:-
AF	PRKCZ	-1.45253	0.233977	0.558121	0.0783609	0.698628	0.0092535	ENST00000486681	ENST00000470511,ENST00000486681	MSTRG.122;AF:1:2104739:2104895-2135262:2116205:2116310-2135262:+
SE	PRKCZ	-1.92174	0.146352	0.686656	0.0380991	0.562187	0.00513092	ENST00000495347	ENST00000400921,ENST00000495347	MSTRG.122;SE:1:2073929-2098347:2098555-2135262:+
AF	RAB40C	-1.10399	0.331545	0.535727	0.116019	0.947446	0.0393284	ENST00000566290,ENST00000539661	ENST00000566290,ENST00000539661,ENST00000538492	MSTRG.12377;AF:16:589669:589751-590261:590077:590119-590261:+
A3	MSLN	-1.25129	0.286136	0.611579	0.0862969	0.948744	0.0407566	ENST00000545450	ENST00000563941,ENST00000545450	MSTRG.12398;A3:16:760821-761073:760821-761133:+
AF	SPSB3	-1.82893	0.160586	0.622263	0.0474282	0.543724	0.0032911	ENST00000565550	ENST00000569769,ENST00000565550	MSTRG.12461;AF:16:1781495-1782502:1782547:1781495-1793637:1793700:-
AF	MLST8	-2.047	0.129122	0.73465	0.0305959	0.544923	0.00533039	ENST00000561651,ENST00000565687	ENST00000397124,ENST00000561651,ENST00000565687	MSTRG.12501;AF:16:2205481:2205512-2206031:2205741:2205875-2206031:+
AF	ABCA17P	-1.7294	0.177392	0.618952	0.0527327	0.596742	0.00520495	ENST00000512848	ENST00000469908,ENST00000512848	MSTRG.12515;AF:16:2339150:2339331-2361116:2340922:2341373-2361116:+
A5	SRRM2-AS1	-1.43705	0.237627	0.675582	0.0632176	0.893206	0.0334089	ENST00000571305	ENST00000573802,ENST00000571305	MSTRG.12549;A5:16:2737610-2738369:2737610-2738442:-
SE	SRRM2-AS1	-1.43705	0.237627	0.675582	0.0632176	0.893206	0.0334089	ENST00000571305	ENST00000573802,ENST00000571305	MSTRG.12549;SE:16:2738500-2740958:2741341-2743552:-
AF	ZSCAN32	-1.37973	0.251646	0.570141	0.082316	0.769298	0.0155211	ENST00000574084	ENST00000574084,ENST00000573830	MSTRG.12601;AF:16:3384941-3397192:3397391:3384941-3400945:3400989:-
AL	LITAF	-1.47139	0.229607	0.618505	0.0683144	0.771714	0.0173623	ENST00000573332	ENST00000574701,ENST00000573332	MSTRG.12718;AL:16:11549448:11549745-11553533:11551773:11551804-11553533:-
AF	PARN	-1.17024	0.310294	0.525044	0.11088	0.868344	0.0258251	ENST00000341484	ENST00000562896,ENST00000341484	MSTRG.12764;AF:16:14629674-14630190:14630276:14629674-14632390:14632728:-
AL	NPIPA9	-1.69343	0.183887	0.760769	0.0413985	0.816807	0.0260177	ENST00000427999	ENST00000427999,ENST00000531453	MSTRG.12841;AL:16:18358095:18358588-18359948:18359395:18359451-18359948:-
A5	REXO5	-1.82526	0.161176	0.654689	0.0446711	0.58153	0.00530378	ENST00000563068	ENST00000566276,ENST00000563068	MSTRG.12893;A5:16:20807091-20813190:20806721-20813190:+
AF	CRYM-AS1	-1.38604	0.250065	0.561799	0.0831473	0.752067	0.0136198	ENST00000338573	ENST00000338573,ENST00000444326	MSTRG.12904;AF:16:21300849:21301335-21315884:21303247:21303457-21315884:+
AL	LCMT1	-1.23475	0.290908	0.558847	0.097289	0.869855	0.0271428	ENST00000577157	ENST00000577157,ENST00000573435	MSTRG.12983;AL:16:25151615-25158787:25158931:25151615-25161102:25161206:+
SE	AC138894.1	-1.55375	0.211453	0.763428	0.0473569	0.944159	0.0418277	ENST00000636853	ENST00000355477,ENST00000636853,ENST00000636228	MSTRG.13023;SE:16:28484118-28486347:28486524-28486578:-
SE	CD19	-1.96451	0.140225	0.777009	0.0305797	0.643008	0.0114618	ENST00000324662,ENST00000565089	ENST00000324662,ENST00000565089,ENST00000567368	MSTRG.13041;SE:16:28937680-28937769:28937825-28938676:+
SE	SPN	-1.54825	0.21262	0.780896	0.0460156	0.982436	0.0474058	ENST00000562473	ENST00000219771,ENST00000562473	MSTRG.13066;SE:16:29679210-29694664:29694755-29696996:+
AL	MAZ	-1.56629	0.208818	0.56096	0.0695469	0.626986	0.0052357	ENST00000562557	ENST00000561855,ENST00000562557	MSTRG.13074;AL:16:29808741-29809540:29809693:29808741-29810077:29810266:+
AF	YPEL3	-1.13571	0.321195	0.528909	0.11391	0.905683	0.0317721	ENST00000566401	ENST00000566401,ENST00000566595	MSTRG.13093;AF:16:30095434-30096097:30096241:30095434-30096616:30096912:-
AF	YPEL3	-1.34568	0.260363	0.528684	0.0923768	0.733832	0.0109174	ENST00000566401	ENST00000563788,ENST00000566401	MSTRG.13093;AF:16:30095434-30096097:30096241:30095434-30096745:30096915:-
AL	ZNF771	-1.82382	0.161408	0.799828	0.0336598	0.774	0.0225922	ENST00000434417	ENST00000566625,ENST00000434417	MSTRG.13116;AL:16:30408194-30417555:30418594:30408194-30428880:30431108:+
AF	DCTPP1	-1.61902	0.198092	0.63409	0.0571648	0.686444	0.0106706	ENST00000568973	ENST00000568973,ENST00000565758	MSTRG.13118;AF:16:30429167-30429589:30429800:30429167-30429855:30429992:-
AF	ZNF689	-1.11692	0.327287	0.48538	0.126407	0.847393	0.0213848	ENST00000565710	ENST00000565710,ENST00000565440	MSTRG.13134;AF:16:30609638-30609742:30609828:30609638-30623740:30623948:-
AF	ITFG1	-1.3071	0.270604	0.548269	0.0923946	0.79254	0.0171234	ENST00000544001	ENST00000544001,ENST00000563730	MSTRG.13255;AF:16:47459175-47461115:47461274:47459175-47463952:47464149:-
AF	ADCY7	-1.62333	0.19724	0.654514	0.0546855	0.711407	0.0131304	ENST00000564965	ENST00000562623,ENST00000564965	MSTRG.13302;AF:16:50246137:50246203-50287912:50266541:50266680-50287912:+
AF	ADCY7	-1.65878	0.19037	0.640511	0.0542494	0.668041	0.00960365	ENST00000564965	ENST00000566433,ENST00000564965	MSTRG.13302;AF:16:50246137:50246203-50287912:50266551:50266587-50287912:+
AF	CACHD1	-1.55115	0.212005	0.609449	0.0642069	0.700019	0.0109227	ENST00000290039	ENST00000650260,ENST00000290039	MSTRG.1333;AF:1:64470792:64470942-64550594:64505901:64506487-64550594:+
AF	CACHD1	-1.60297	0.201299	0.597216	0.0624439	0.648921	0.00727329	ENST00000290039	ENST00000495994,ENST00000290039	MSTRG.1333;AF:1:64470792:64470942-64550594:64505915:64506487-64550594:+
AF	CHD9	-1.25977	0.28372	0.569662	0.0928949	0.866537	0.027006	ENST00000398510	ENST00000565442,ENST00000398510	MSTRG.13343;AF:16:53156003:53157541-53209482:53208451:53208709-53209482:+
AF	FTO	-1.44203	0.236448	0.60717	0.0719302	0.777248	0.0175491	ENST00000637062	ENST00000637062,ENST00000463855	MSTRG.13359;AF:16:53888894:53888951-53933985:53911256:53911484-53933985:+
AL	FTO	-1.39308	0.248309	0.597806	0.0769375	0.801393	0.019789	ENST00000637062	ENST00000637062,ENST00000464071	MSTRG.13359;AL:16:53934109-53935572:53935847:53934109-54111762:54112087:+
AL	FTO	-1.44203	0.236448	0.60717	0.0719302	0.777248	0.0175491	ENST00000637062	ENST00000637062,ENST00000463855	MSTRG.13359;AL:16:53934109-53935572:53935847:53934109-54111762:54114463:+
AL	FTO	-1.53654	0.215125	0.723749	0.0520757	0.888684	0.033752	ENST00000636218	ENST00000636218,ENST00000636491	MSTRG.13359;AL:16:53934109-53937249:53937889:53934109-54008428:54008560:+
AL	FTO	-1.50585	0.221829	0.633543	0.0640835	0.767877	0.0174604	ENST00000636218	ENST00000636218,ENST00000463855	MSTRG.13359;AL:16:53934109-53937249:53937889:53934109-54111762:54114463:+
AL	FTO	-2.33622	0.0966929	0.780213	0.0209544	0.446183	0.00275049	ENST00000637001	ENST00000636491,ENST00000637001	MSTRG.13359;AL:16:53934109-53979371:53979499:53934109-54008428:54008560:+
AL	FTO	-1.3564	0.257587	0.569499	0.0843656	0.786469	0.017231	ENST00000637001	ENST00000637001,ENST00000464071	MSTRG.13359;AL:16:53934109-53979371:53979499:53934109-54111762:54112087:+
AL	FTO	-1.9629	0.140451	0.703816	0.0353538	0.557974	0.00528816	ENST00000637001	ENST00000460382,ENST00000637001	MSTRG.13359;AL:16:53934109-53979371:53979499:53934109-54111762:54112987:+
AL	FTO	-2.14023	0.117628	0.647138	0.0330875	0.418172	0.00094226	ENST00000637001	ENST00000637001,ENST00000463855	MSTRG.13359;AL:16:53934109-53979371:53979499:53934109-54111762:54114463:+
AL	BBS2	-2.40603	0.0901723	0.759412	0.0203545	0.399472	0.00153341	ENST00000569342	ENST00000561951,ENST00000569342	MSTRG.13395;AL:16:56501403:56501497-56502317:56501647:56501762-56502317:-
AL	HERPUD1	-1.38468	0.250405	0.55942	0.0836494	0.749587	0.0133162	ENST00000569429	ENST00000568358,ENST00000569429	MSTRG.13409;AL:16:56939359-56939895:56939992:56939359-56943126:56943548:+
A5	COQ9	-1.36913	0.254328	0.525459	0.0908075	0.712303	0.00917155	ENST00000564115	ENST00000567072,ENST00000564115	MSTRG.13431;A5:16:57456646-57458246:57456626-57458246:+
SE	COQ9	-1.5158	0.219633	0.595237	0.0683962	0.705285	0.0108796	ENST00000564115	ENST00000565964,ENST00000564115	MSTRG.13431;SE:16:57452936-57456504:57456646-57458246:+
AF	ADGRG1	-1.40271	0.24593	0.617533	0.0733105	0.825006	0.0231186	ENST00000561988	ENST00000561988,ENST00000567397	MSTRG.13437;AF:16:57620046:57620136-57641587:57628690:57628802-57641587:+
AF	ADGRG1	-1.08034	0.339479	0.506755	0.125737	0.916564	0.0330161	ENST00000561988	ENST00000561988,ENST00000568700	MSTRG.13437;AF:16:57620046:57620136-57641587:57639480:57639670-57641587:+
AF	KIFC3	-1.68536	0.185378	0.615831	0.0554449	0.619803	0.00620541	ENST00000566914	ENST00000541240,ENST00000566914	MSTRG.13440;AF:16:57798282-57802370:57802470:57798282-57802986:57803023:-
AF	KIFC3	-1.30395	0.271458	0.661551	0.0742316	0.992695	0.0487186	ENST00000566914	ENST00000566648,ENST00000566914	MSTRG.13440;AF:16:57798282-57802370:57802470:57798282-57803299:57803422:-
AF	KIFC3	-1.40771	0.244702	0.631232	0.0710121	0.843225	0.0257405	ENST00000566914	ENST00000566914,ENST00000565684	MSTRG.13440;AF:16:57798282-57802370:57802470:57798282-57846349:57846535:-
A5	NDRG4	1.00166	2.7228	0.501065	1.01979	7.26982	0.045601	ENST00000566656	ENST00000566618,ENST00000566656	MSTRG.13463;A5:16:58501678-58503798:58501612-58503798:+
SE	CMTM2	-1.54411	0.213502	0.764554	0.0477103	0.955414	0.0434227	ENST00000268595	ENST00000379486,ENST00000268595	MSTRG.13502;SE:16:66579892-66580026:66580184-66586997:+
AF	BEAN1-AS1	-1.00893	0.36461	0.514168	0.133097	0.998826	0.0497336	ENST00000563369	ENST00000563369,ENST00000544898	MSTRG.13506;AF:16:66549009-66549667:66549860:66549009-66549938:66550115:-
AL	CKLF	-1.1427	0.318957	0.525051	0.113975	0.892598	0.0295284	ENST00000563092	ENST00000563092,ENST00000527845	MSTRG.13510;AL:16:66563217-66565886:66566069:66563217-66569936:66570086:+
A5	CMTM3	-2.09095	0.12357	0.788157	0.0263653	0.579153	0.00797894	ENST00000424011	ENST00000424011,ENST00000562707	MSTRG.13512;A5:16:66604482-66604731:66604182-66604731:+
SE	NAE1	-1.08302	0.338572	0.524309	0.12116	0.946116	0.0388654	ENST00000562428	ENST00000566663,ENST00000562428	MSTRG.13519;SE:16:66803118-66805777:66805862-66805912:-
A5	PDP2	-1.23176	0.29178	0.522295	0.104828	0.812145	0.0183562	ENST00000568398	ENST00000566776,ENST00000568398	MSTRG.13522;A5:16:66880756-66884231:66880673-66884231:+
A3	C16orf70	-1.35908	0.256897	0.592138	0.0804879	0.819951	0.0217211	ENST00000569600	ENST00000569600,ENST00000563853	MSTRG.13531;A3:16:67109989-67110119:67109989-67110145:+
A3	LRRC36	-1.53366	0.215745	0.576742	0.0696653	0.668134	0.00783315	ENST00000568010	ENST00000568010,ENST00000565019	MSTRG.13548;A3:16:67371242-67375258:67371242-67375315:+
SE	LRRC36	-1.21437	0.296898	0.588123	0.0937554	0.940195	0.0389401	ENST00000567723	ENST00000435835,ENST00000567723	MSTRG.13548;SE:16:67371242-67375247:67375412-67378589:+
SE	LRRC36	-1.47742	0.228227	0.500705	0.0855392	0.60893	0.00317087	ENST00000568010	ENST00000568010,ENST00000435835	MSTRG.13548;SE:16:67371242-67375258:67375412-67378589:+
AF	RIPOR1	-1.49848	0.223469	0.700971	0.0565651	0.882845	0.0325391	ENST00000379312	ENST00000569253,ENST00000379312	MSTRG.13556;AF:16:67528817:67528914-67538424:67537473:67537597-67538424:+
AF	RIPOR1	-1.93988	0.143721	0.617931	0.0428092	0.482509	0.00169346	ENST00000566907	ENST00000566907,ENST00000565176	MSTRG.13556;AF:16:67529347:67529859-67538424:67531548:67531630-67538424:+
AF	RIPOR1	-1.48387	0.226759	0.53091	0.0801039	0.641913	0.00519077	ENST00000566907	ENST00000566907,ENST00000569253	MSTRG.13556;AF:16:67529347:67529859-67538424:67537473:67537597-67538424:+
SE	RIPOR1	-1.49848	0.223469	0.700971	0.0565651	0.882845	0.0325391	ENST00000379312	ENST00000569253,ENST00000379312	MSTRG.13556;SE:16:67538550-67538660:67538824-67538990:+
SE	C16orf86	-1.93557	0.144343	0.675142	0.0384337	0.542096	0.0041451	ENST00000445068	ENST00000602974,ENST00000445068	MSTRG.13569;SE:16:67667072-67667227:67667525-67667878:+
AF	CENPT	-1.14112	0.319461	0.556942	0.107238	0.951674	0.0404717	ENST00000565436	ENST00000564346,ENST00000565436	MSTRG.13573;AF:16:67835658-67841568:67841950:67835658-67842999:67843108:-
AF	CENPT	-1.10844	0.330075	0.531425	0.116483	0.935324	0.0369985	ENST00000565436	ENST00000567482,ENST00000565436	MSTRG.13573;AF:16:67835658-67841568:67841950:67835658-67843031:67843290:-
AF	CENPT	-1.8026	0.16487	0.619876	0.0489218	0.555624	0.00363748	ENST00000565436	ENST00000568652,ENST00000565436	MSTRG.13573;AF:16:67835658-67841568:67841950:67835658-67847580:67847752:-
AF	CENPT	-2.16996	0.114182	0.693732	0.0293151	0.444736	0.00176026	ENST00000565436	ENST00000565436,ENST00000568765	MSTRG.13573;AF:16:67835658-67841568:67841950:67835658-67847580:67847811:-
AF	DUS2	-1.37672	0.252404	0.6618	0.0689876	0.923468	0.0375007	ENST00000571081	ENST00000571081,ENST00000564781	MSTRG.13584;AF:16:67987746:67987953-68025415:68023329:68023615-68025415:+
A5	ZFP90	-1.69002	0.184515	0.63812	0.0528279	0.644466	0.00808631	ENST00000573685,ENST00000576805	ENST00000573685,ENST00000571809,ENST00000562156,ENST00000576805	MSTRG.13606;A5:16:68539487-68539758:68539429-68539758:+
AL	ZFP90	-1.44906	0.234792	0.701154	0.0594099	0.927911	0.0387649	ENST00000569323	ENST00000573113,ENST00000569323	MSTRG.13606;AL:16:68558568-68563044:68563155:68558568-68575791:68576072:+
SE	CHTF8	1.25874	3.52098	0.576625	1.13721	10.9015	0.0290401	ENST00000522497	ENST00000522497,ENST00000567763	MSTRG.13629;SE:16:69120649-69121053:69121170-69132484:-
AL	SNTB2	-1.19106	0.3039	0.536359	0.106214	0.869521	0.0263758	ENST00000564399	ENST00000564399,ENST00000570054	MSTRG.13632;AL:16:69321270-69321978:69322270:69321270-69322560:69322700:+
SE	PDPR	-1.49758	0.223671	0.641294	0.0636412	0.786104	0.0195306	ENST00000561920	ENST00000398122,ENST00000561920	MSTRG.13651;SE:16:70114440-70120461:70120719-70127260:+
AF	ATXN1L	-1.88994	0.15108	0.570246	0.0494098	0.461957	0.000918847	ENST00000535424	ENST00000535424,ENST00000424485	MSTRG.13704;AF:16:71894719:71894858-71915626:71895508:71895589-71915626:+
A3	AC009120.2	-1.13263	0.322184	0.555184	0.108525	0.956483	0.0413401	ENST00000565313	ENST00000565313,ENST00000620711	MSTRG.13748;A3:16:74305580-74306255:74305571-74306255:-
AF	BCAR1	-1.25963	0.28376	0.637497	0.0813417	0.989897	0.048167	ENST00000162330	ENST00000162330,ENST00000568864	MSTRG.13770;AF:16:75243090-75251471:75251609:75243090-75264341:75264416:-
AF	CMC2	-1.29837	0.272977	0.65523	0.0755776	0.985957	0.0475299	ENST00000566231	ENST00000565514,ENST00000566231	MSTRG.13844;AF:16:80981877-80991754:80991955:80981877-81006734:81006873:-
AL	CMC2	-1.29837	0.272977	0.65523	0.0755776	0.985957	0.0475299	ENST00000566231	ENST00000565514,ENST00000566231	MSTRG.13844;AL:16:80975802:80976179-80981806:80980830:80980879-80981806:-
A5	KIAA0513	-2.04788	0.129008	0.638171	0.0369322	0.450639	0.00133205	ENST00000538274	ENST00000538274,ENST00000258180	MSTRG.13915;A5:16:85027858-85066900:85027851-85066900:+
AF	KIAA0513	-2.08247	0.124622	0.642262	0.0353915	0.438822	0.00118528	ENST00000538274	ENST00000566428,ENST00000538274	MSTRG.13915;AF:16:85027751:85027858-85066900:85063212:85063670-85066900:+
AF	GSE1	-1.48969	0.225441	0.607799	0.0684975	0.741982	0.0142473	ENST00000635906	ENST00000405402,ENST00000635906	MSTRG.13917;AF:16:85555967:85556363-85648552:85611409:85611531-85648552:+
AF	BANP	-1.77785	0.169	0.797243	0.035422	0.806309	0.0257471	ENST00000439677,ENST00000286122	ENST00000286122,ENST00000393207,ENST00000439677	MSTRG.13975;AF:16:87951432:87951515-87975048:87970018:87970170-87975048:+
A5	SNAI3-AS1	-2.0242	0.132099	0.705426	0.0331468	0.526453	0.00411154	ENST00000563475	ENST00000565633,ENST00000563475	MSTRG.13984;A5:16:88672122-88673604:88672114-88673604:+
AL	SNAI3-AS1	-2.46044	0.0853976	0.759123	0.0192876	0.378105	0.00119045	ENST00000563475	ENST00000563261,ENST00000563475	MSTRG.13984;AL:16:88672122-88673604:88675164:88672122-88686791:88687186:+
AF	SPG7	-1.28786	0.275861	0.621873	0.0815364	0.933317	0.0383649	ENST00000646303	ENST00000646958,ENST00000646303	MSTRG.14021;AF:16:89507502:89507740-89510490:89508468:89508600-89510490:+
AF	SPG7	-1.53108	0.216301	0.780797	0.0468212	0.999249	0.0498877	ENST00000646303	ENST00000562775,ENST00000646303	MSTRG.14021;AF:16:89507502:89507740-89510490:89508554:89508600-89510490:+
AL	TCF25	-1.51919	0.218888	0.747218	0.0506044	0.946794	0.0420391	ENST00000554336	ENST00000625617,ENST00000554336	MSTRG.14033;AL:16:89933578-89933724:89934301:89933578-89934330:89934499:+
AF	SERPINF1	-1.21894	0.295543	0.576143	0.0955446	0.914184	0.0343708	ENST00000571870	ENST00000577053,ENST00000571870	MSTRG.14101;AF:17:1762061:1762113-1766903:1766274:1766661-1766903:+
SE	UBE2G1	-1.25163	0.286037	0.596987	0.08877	0.921675	0.0360301	ENST00000571980	ENST00000571980,ENST00000574633	MSTRG.14168;SE:17:4282921-4289230:4289408-4307021:-
A3	C17orf100	-1.52859	0.216841	0.75139	0.0497231	0.945641	0.0419164	ENST00000603173	ENST00000603173,ENST00000621574	MSTRG.14254;A3:17:6657984-6658155:6657984-6658482:+
RI	ASGR1	-1.57229	0.207568	0.741922	0.0484882	0.88856	0.0340721	ENST00000573596	ENST00000619926,ENST00000573596	MSTRG.14276;RI:17:7176981:7177076-7178494:7178588:-
AF	PHF23	-1.25022	0.286441	0.507197	0.106001	0.774038	0.0137028	ENST00000574407	ENST00000573826,ENST00000574407	MSTRG.14277;AF:17:7237660-7238455:7238577:7237660-7238801:7238882:-
AF	PHF23	-1.53638	0.215159	0.718638	0.0526082	0.879963	0.0325244	ENST00000574407	ENST00000570899,ENST00000574407	MSTRG.14277;AF:17:7237660-7238455:7238577:7237660-7239586:7239722:-
AF	PHF23	-1.22352	0.294192	0.590616	0.092448	0.936192	0.0383026	ENST00000454255	ENST00000570899,ENST00000454255	MSTRG.14277;AF:17:7237660-7238786:7238930:7237660-7239586:7239722:-
AF	DLG4	-1.10533	0.3311	0.56038	0.110398	0.993016	0.0485558	ENST00000447163	ENST00000447163,ENST00000648707	MSTRG.14278;AF:17:7208239-7217118:7217206:7208239-7218241:7218305:-
AF	CHD3	-1.73468	0.176456	0.770099	0.0390057	0.798265	0.024288	ENST00000380358	ENST00000330494,ENST00000380358	MSTRG.14328;AF:17:7884806:7885083-7889664:7888851:7889100-7889664:+
AF	CFAP52	-1.72089	0.178907	0.769697	0.0395786	0.808713	0.0253648	ENST00000572333	ENST00000576320,ENST00000572333	MSTRG.14376;AF:17:9576670:9576765-9586698:9585906:9585972-9586698:+
SE	TMEM220-AS1	-1.40652	0.244995	0.654747	0.0678947	0.884056	0.0316993	ENST00000647474,ENST00000583012	ENST00000647474,ENST00000583012,ENST00000581366	MSTRG.14393;SE:17:10729876-10736605:10736638-10754229:+
AF	ELAC2	-1.49081	0.225191	0.647453	0.0633049	0.801057	0.0213029	ENST00000580504	ENST00000580504,ENST00000583371	MSTRG.14422;AF:17:13017121-13017567:13017664:13017121-13017991:13018065:-
AL	ZNF286A	-1.38837	0.249483	0.629614	0.0726293	0.856976	0.0274467	ENST00000585194	ENST00000585171,ENST00000585194	MSTRG.14452;AL:17:15708247-15716000:15716044:15708247-15734930:15735011:+
AL	ZNF286A	-1.22222	0.294575	0.527836	0.104689	0.828877	0.0205837	ENST00000583566	ENST00000585171,ENST00000583566	MSTRG.14452;AL:17:15708247-15716059:15717290:15708247-15734930:15735011:+
AF	UBB	-1.62656	0.196605	0.707441	0.0491383	0.786629	0.0214929	ENST00000395839	ENST00000578706,ENST00000395839,ENST00000614404	MSTRG.14457;AF:17:16381290:16381462-16381902:16381465:16381679-16381902:+
AF	ZSWIM7	-1.38916	0.249284	0.625261	0.0731932	0.849018	0.0263013	ENST00000476496	ENST00000476496,ENST00000495825	MSTRG.14459;AF:17:15993778-15999503:15999588:15993778-15999660:15999683:-
AF	ZSWIM7	-1.42916	0.239509	0.645503	0.0675878	0.848742	0.0268267	ENST00000476496	ENST00000399280,ENST00000476496	MSTRG.14459;AF:17:15993778-15999503:15999588:15993778-15999660:15999694:-
AL	ZSWIM7	-1.38916	0.249284	0.625261	0.0731932	0.849018	0.0263013	ENST00000476496	ENST00000476496,ENST00000495825	MSTRG.14459;AL:17:15976560:15977092-15978044:15977730:15977913-15978044:-
AL	LRRC75A-AS1	-1.57302	0.207418	0.723503	0.0502341	0.856431	0.029692	ENST00000480811	ENST00000480811,ENST00000581718	MSTRG.14476;AL:17:16441130-16441368:16441832:16441130-16470302:16470371:+
SE	LRRC75A	-1.67248	0.187781	0.737732	0.0442277	0.79728	0.023387	ENST00000470794	ENST00000470794,ENST00000409083	MSTRG.14478;SE:17:16444131-16447845:16447960-16462258:-
SE	COPS3	-1.52456	0.217716	0.678088	0.057637	0.822395	0.0245555	ENST00000578317,ENST00000492672	ENST00000577246,ENST00000492672,ENST00000578317,ENST00000577210	MSTRG.14502;SE:17:17271008-17276035:17276183-17281132:-
AF	MIEF2	-1.96584	0.140039	0.724083	0.0338772	0.57888	0.00662894	ENST00000578174,ENST00000395704	ENST00000395706,ENST00000578174,ENST00000395704	MSTRG.14533;AF:17:18260597:18260737-18262714:18261110:18261161-18262714:+
AL	MIEF2	-2.10432	0.121928	0.737704	0.0287189	0.517653	0.00433726	ENST00000578174	ENST00000578174,ENST00000395706	MSTRG.14533;AL:17:18263248-18263416:18263546:18263248-18263710:18265781:+
AF	FLII	-1.20995	0.298213	0.555071	0.100473	0.885126	0.0292721	ENST00000581349	ENST00000579294,ENST00000581349	MSTRG.14535;AF:17:18257019-18257124:18257276:18257019-18258447:18258556:-
AF	FLII	-1.48945	0.225498	0.60999	0.0682209	0.745361	0.0146161	ENST00000581349	ENST00000578558,ENST00000581349	MSTRG.14535;AF:17:18257019-18257124:18257276:18257019-18258628:18258726:-
AF	AC107982.1	-1.26096	0.283383	0.525145	0.101244	0.793192	0.0163434	ENST00000432893	ENST00000432893,ENST00000536323	MSTRG.14563;AF:17:18856299:18856476-18865802:18858068:18858261-18865802:+
AL	AC107982.1	-1.57606	0.206789	0.704952	0.0519364	0.823349	0.025372	ENST00000575337	ENST00000575337,ENST00000422237,ENST00000487101	MSTRG.14563;AL:17:18889877-18904280:18905046:18889877-18911103:18911251:+
AL	SLC47A1	-2.28501	0.101773	0.680004	0.0268419	0.385883	0.000778631	ENST00000575362	ENST00000575362,ENST00000571335	MSTRG.14602;AL:17:19567228-19567720:19568084:19567228-19577327:19577597:+
AF	SLC47A2	-1.23656	0.290381	0.54178	0.100416	0.839716	0.0224655	ENST00000325411	ENST00000325411,ENST00000463318	MSTRG.14611;AF:17:19715217-19716433:19716606:19715217-19718111:19718979:-
AF	NOS2	-2.04764	0.129039	0.598787	0.0399056	0.417264	0.000627036	ENST00000508816	ENST00000503642,ENST00000508816	MSTRG.14683;AF:17:27882712-27882939:27883297:27882712-27892400:27892511:-
AF	NOS2	1.24978	3.48956	0.572182	1.13692	10.7106	0.0289454	ENST00000503642	ENST00000503642,ENST00000582441	MSTRG.14683;AF:17:27882712-27892400:27892511:27882712-27893317:27893365:-
SE	PIPOX	-1.1127	0.328671	0.539285	0.114214	0.945806	0.0390859	ENST00000580241	ENST00000580241,ENST00000580383	MSTRG.14746;SE:17:28950694-28953364:28953408-29040683:+
A5	CORO6	-1.56341	0.20942	0.685258	0.0546671	0.802251	0.022519	ENST00000467534	ENST00000467534,ENST00000580212	MSTRG.14774;A5:17:29617042-29617242:29617042-29618790:-
AF	NSRP1	-1.39988	0.246627	0.502649	0.092084	0.660535	0.00535274	ENST00000584317	ENST00000584317,ENST00000467446	MSTRG.14793;AF:17:30116830:30116863-30118080:30117154:30117332-30118080:+
SE	NSRP1	-1.68254	0.185902	0.700959	0.0470573	0.734414	0.01638	ENST00000584317	ENST00000584317,ENST00000394826	MSTRG.14793;SE:17:30116863-30118080:30118173-30156540:+
AF	PRKACB	-1.75602	0.172731	0.777203	0.0376542	0.792368	0.023858	ENST00000370685	ENST00000370685,ENST00000610703	MSTRG.1483;AF:1:84144271:84144548-84179177:84164382:84164422-84179177:+
SE	LRRC37B	-1.78427	0.167919	0.793861	0.0354294	0.795857	0.0246023	ENST00000543378	ENST00000579206,ENST00000543378	MSTRG.14848;SE:17:32008132-32017972:32018054-32020697:+
AF	RFFL	-1.05614	0.347797	0.532077	0.12258	0.986803	0.047152	ENST00000586044	ENST00000586044,ENST00000592181	MSTRG.14921;AF:17:35119172-35119532:35119746:35119172-35120047:35120065:-
A5	MYO19	-1.66092	0.189965	0.726939	0.0456985	0.789668	0.0223241	ENST00000616159	ENST00000616159,ENST00000613551	MSTRG.14982;A5:17:36534104-36534673:36534104-36534684:-
AL	PIP4K2B	-1.38704	0.249813	0.668157	0.067434	0.925447	0.0379011	ENST00000613767	ENST00000617781,ENST00000613767	MSTRG.15045;AL:17:38771174:38771272-38777687:38776604:38776625-38777687:-
AF	PLXDC1	-2.13295	0.118488	0.690922	0.0305886	0.458973	0.0020212	ENST00000441877	ENST00000441877,ENST00000577941	MSTRG.15055;AF:17:39139832-39152546:39152612:39139832-39152924:39153033:-
AF	PLXDC1	-1.95281	0.141874	0.640417	0.0404371	0.497769	0.00229386	ENST00000441877	ENST00000461225,ENST00000441877	MSTRG.15055;AF:17:39139832-39152546:39152612:39139832-39152924:39153232:-
SE	PLXDC1	-2.11901	0.120151	0.706544	0.0300827	0.479887	0.00270767	ENST00000441877	ENST00000441877,ENST00000444911	MSTRG.15055;SE:17:39109391-39139654:39139832-39152546:-
AF	DNAJC7	1.22131	3.39163	0.553704	1.14576	10.0397	0.0274042	ENST00000589576	ENST00000589576,ENST00000588814	MSTRG.15154;AF:17:42000570-42017052:42017162:42000570-42017340:42017419:-
SE	NKIRAS2	-1.0831	0.338545	0.550977	0.11498	0.996802	0.0493242	ENST00000491638	ENST00000491638,ENST00000462043	MSTRG.15156;SE:17:42021671-42022376:42022640-42023654:+
AF	ODF2L	-1.63601	0.194755	0.669068	0.0524779	0.722769	0.0144766	ENST00000486215	ENST00000486215,ENST00000294678	MSTRG.1515;AF:1:86387086-86395945:86395977:86387086-86396033:86396280:-
A5	KAT2A	-1.66736	0.188746	0.691647	0.048657	0.732163	0.0159218	ENST00000550504	ENST00000550504,ENST00000552162	MSTRG.15160;A5:17:42130590-42136265:42130590-42136341:-
A5	MLX	-1.59962	0.201973	0.696853	0.0515384	0.791509	0.0217049	ENST00000246912,ENST00000591024	ENST00000246912,ENST00000591024,ENST00000586393	MSTRG.15180;A5:17:42567328-42567619:42567160-42567619:+
AF	CCR10	-2.03314	0.130924	0.652671	0.0364306	0.470517	0.00183882	ENST00000332438	ENST00000332438,ENST00000591568	MSTRG.15187;AF:17:42680617-42681800:42681843:42680617-42683816:42683917:-
A5	G6PC3	-1.86564	0.154796	0.654459	0.0429224	0.558261	0.00436277	ENST00000588558	ENST00000593115,ENST00000588558	MSTRG.15256;A5:17:44071821-44074160:44071811-44074160:+
AF	HS2ST1	-1.33567	0.262982	0.622999	0.0775583	0.891711	0.0320382	ENST00000490006	ENST00000490006,ENST00000476432	MSTRG.1525;AF:1:87129774:87129994-87133614:87131969:87132252-87133614:+
AF	HS2ST1	-1.51468	0.219878	0.62478	0.0646202	0.748163	0.0153361	ENST00000490006	ENST00000587165,ENST00000490006,ENST00000589455	MSTRG.1525;AF:1:87129774:87129994-87133614:87132055:87132259-87133614:+
AF	HIGD1B	-1.50059	0.222998	0.552452	0.0755184	0.658489	0.00660273	ENST00000591513	ENST00000590423,ENST00000591513	MSTRG.15291;AF:17:44846353:44846426-44848060:44847898:44847917-44848060:+
AL	LINC02210	-1.48366	0.226806	0.656279	0.0626654	0.82088	0.0237767	ENST00000583740	ENST00000580220,ENST00000583740	MSTRG.15329;AL:17:45630158-45630485:45630605:45630158-45636283:45636344:+
AF	KANSL1	-1.1553	0.314962	0.486991	0.121264	0.81806	0.0176762	ENST00000262419	ENST00000262419,ENST00000571698	MSTRG.15340;AF:17:46172232-46192419:46192800:46172232-46193750:46193901:-
AF	KANSL1	-1.28288	0.277239	0.497559	0.104552	0.735153	0.00992772	ENST00000262419	ENST00000262419,ENST00000638902	MSTRG.15340;AF:17:46172232-46192419:46192800:46172232-46223671:46223685:-
AL	GOSR2	-1.79997	0.165303	0.654465	0.0458352	0.596161	0.00595414	ENST00000225567	ENST00000225567,ENST00000572403	MSTRG.15357;AL:17:46938704-46940555:46941143:46938704-46963697:46963757:+
AF	CDC27	-1.86931	0.154231	0.648188	0.0432944	0.549426	0.00392788	ENST00000533415	ENST00000532575,ENST00000533415	MSTRG.15362;AF:17:47181637-47189146:47189251:47181637-47189261:47189422:-
A5	PHOSPHO1	-1.11121	0.329161	0.533686	0.115647	0.936878	0.0373299	ENST00000413580,ENST00000512250,ENST00000503902	ENST00000413580,ENST00000503902,ENST00000511066,ENST00000512250	MSTRG.15448;A5:17:49226758-49230468:49226758-49230577:-
SE	SPOP	-1.37483	0.252883	0.557798	0.0847463	0.754601	0.0137111	ENST00000503676	ENST00000510476,ENST00000503676	MSTRG.15465;SE:17:49622876-49636759:49636809-49646116:-
AF	KAT7	-1.04498	0.3517	0.518532	0.127291	0.971734	0.0438774	ENST00000424009	ENST00000424009,ENST00000435742	MSTRG.15471;AF:17:49788706:49788849-49791886:49789653:49789965-49791886:+
SE	SGCA	-1.60389	0.201113	0.752305	0.0460338	0.878623	0.0330095	ENST00000262018	ENST00000513821,ENST00000262018	MSTRG.15486;SE:17:50169254-50170143:50170351-50170640:+
SE	EPN3	-1.41093	0.243916	0.672506	0.0652834	0.911336	0.0359034	ENST00000511414,ENST00000507467	ENST00000511414,ENST00000515126,ENST00000507467	MSTRG.15506;SE:17:50534652-50536029:50536199-50536421:+
A5	TMEM100	-1.75004	0.173767	0.777665	0.0378458	0.797842	0.024425	ENST00000570586	ENST00000570586,ENST00000575685	MSTRG.15540;A5:17:55721818-55722613:55721818-55722619:-
AL	TMEM100	-1.95077	0.142164	0.768628	0.0315161	0.641281	0.0111491	ENST00000424486	ENST00000575685,ENST00000424486	MSTRG.15540;AL:17:55719627:55721135-55722619:55721463:55721818-55722619:-
AF	MKS1	-1.24133	0.288999	0.522195	0.103849	0.804246	0.0174472	ENST00000393120	ENST00000537529,ENST00000393120	MSTRG.15586;AF:17:58218729-58219151:58219236:58218729-58219462:58219605:-
AF	TSPOAP1-AS1	-1.17566	0.308616	0.580723	0.0988796	0.963231	0.0429216	ENST00000580633	ENST00000583826,ENST00000580633	MSTRG.15589;AF:17:58329605:58329664-58337448:58337203:58337310-58337448:+
A5	STRADA	-1.72154	0.178791	0.767608	0.0397153	0.804887	0.0249142	ENST00000640999,ENST00000579549,ENST00000584110	ENST00000640999,ENST00000638698,ENST00000584110,ENST00000579549	MSTRG.15720;A5:17:63728413-63741454:63728413-63741718:-
RI	STRADA	-2.10738	0.121556	0.681198	0.0319844	0.461968	0.00197714	ENST00000640999,ENST00000584110	ENST00000640999,ENST00000582030,ENST00000584110	MSTRG.15720;RI:17:63741454:63741663-63741741:63741796:-
A3	ICAM2	-1.33878	0.262165	0.612765	0.078884	0.871287	0.0289021	ENST00000583366	ENST00000578379,ENST00000583366	MSTRG.15732;A3:17:64006731-64020523:64006671-64020523:-
A5	DDX5	-1.31202	0.269275	0.548883	0.0918305	0.789598	0.0168323	ENST00000578190	ENST00000578190,ENST00000579091	MSTRG.15742;A5:17:64504842-64505219:64504842-64505286:-
AF	DDX5	-1.57937	0.206105	0.689661	0.0533394	0.796394	0.0220173	ENST00000583212	ENST00000579091,ENST00000583212	MSTRG.15742;AF:17:64504842-64505041:64505281:64504842-64505286:64505451:-
AF	DDX5	-1.5394	0.21451	0.564157	0.0709965	0.648125	0.00635902	ENST00000578190	ENST00000578190,ENST00000583239	MSTRG.15742;AF:17:64504842-64505219:64505390:64504842-64505439:64505596:-
A5	ARSG	-1.45662	0.233023	0.670711	0.0625877	0.867579	0.0298744	ENST00000392711,ENST00000588702	ENST00000585427,ENST00000392711,ENST00000588702	MSTRG.15816;A5:17:68512579-68515394:68512495-68515394:+
AL	ABCA10	-1.2648	0.282296	0.613441	0.0848287	0.939435	0.0392258	ENST00000521538	ENST00000519732,ENST00000521538	MSTRG.15831;AL:17:69147219:69147613-69149033:69148499:69148925-69149033:-
AF	LINC00511	-1.08467	0.338012	0.546725	0.11576	0.986973	0.0472617	ENST00000649793,ENST00000649350	ENST00000649793,ENST00000649489,ENST00000649350	MSTRG.15851;AF:17:72428298-72592203:72592804:72428298-72603103:72603231:-
SE	NAT9	-1.35065	0.259072	0.68781	0.0672908	0.997436	0.0495654	ENST00000582870	ENST00000583989,ENST00000582870	MSTRG.15892;SE:17:74773685-74775622:74775852-74776267:-
AF	GGA3	-1.85306	0.156757	0.571935	0.0510971	0.480905	0.00119538	ENST00000582821	ENST00000582717,ENST00000582821	MSTRG.15916;AF:17:75246796-75261548:75261590:75246796-75262282:75262363:-
AL	GGA3	-1.04168	0.352862	0.485304	0.136305	0.913475	0.0318376	ENST00000578348	ENST00000582717,ENST00000578348	MSTRG.15916;AL:17:75237284:75237532-75238652:75238238:75238389-75238652:-
AL	SLC25A19	-1.52159	0.218365	0.578809	0.0702264	0.678995	0.00856812	ENST00000583332	ENST00000583332,ENST00000580273	MSTRG.15920;AL:17:75273551:75273639-75283423:75278238:75278335-75283423:-
AF	LLGL2	-1.04434	0.351922	0.532219	0.124	0.998787	0.049734	ENST00000580578	ENST00000577200,ENST00000580578	MSTRG.15929;AF:17:75525080:75525174-75543397:75532493:75532566-75543397:+
AF	RECQL5	-1.74421	0.174784	0.788626	0.0372582	0.819937	0.0269872	ENST00000443199	ENST00000580707,ENST00000443199	MSTRG.15931;AF:17:75631668-75633459:75634223:75631668-75639869:75639940:-
SE	CYGB	-1.47671	0.228388	0.642172	0.0648716	0.804064	0.0214734	ENST00000591967	ENST00000589963,ENST00000591967	MSTRG.15975;SE:17:76551163-76557172:76557297-76557624:-
SE	PRCD	-2.09801	0.1227	0.768884	0.0271876	0.553759	0.00635954	ENST00000592432,ENST00000397633,ENST00000590555,ENST00000592014,ENST00000397630,ENST00000592340,ENST00000587289	ENST00000587289,ENST00000590555,ENST00000397633,ENST00000592340,ENST00000465808,ENST00000592432,ENST00000592014,ENST00000397630	MSTRG.15976;SE:17:76540573-76542553:76542633-76543029:+
A5	METTL23	-1.2206	0.295052	0.609627	0.0893271	0.974573	0.0452619	ENST00000590964	ENST00000590964,ENST00000591571	MSTRG.15989;A5:17:76727178-76732978:76726879-76732978:+
AF	METTL23	-1.0041	0.366375	0.48325	0.142096	0.944645	0.0377275	ENST00000621483	ENST00000355954,ENST00000621483	MSTRG.15989;AF:17:76736565:76737091-76738282:76737501:76738165-76738282:+
AF	METTL23	-1.48642	0.22618	0.735791	0.0534746	0.956667	0.0433657	ENST00000593181	ENST00000593181,ENST00000588031	MSTRG.15989;AF:17:76737695:76737976-76738282:76738096:76738165-76738282:+
SE	METTL23	-1.1981	0.301767	0.551075	0.10247	0.888684	0.0296965	ENST00000588302,ENST00000590964	ENST00000590964,ENST00000588302,ENST00000586200	MSTRG.15989;SE:17:76727178-76732978:76733215-76733293:+
AF	SEPT9	-1.41376	0.243228	0.564641	0.0804247	0.73559	0.0122861	ENST00000423034	ENST00000423034,ENST00000590586	MSTRG.16003;AF:17:77373190:77373552-77402059:77374177:77374357-77402059:+
AF	SEPT9	-1.14511	0.318188	0.583922	0.101309	0.999353	0.0498706	ENST00000423034	ENST00000592407,ENST00000423034	MSTRG.16003;AF:17:77373190:77373552-77402059:77375921:77376398-77402059:+
AL	LGALS3BP	-1.53913	0.214568	0.763302	0.0480663	0.957829	0.043757	ENST00000591778	ENST00000591778,ENST00000589906	MSTRG.16039;AL:17:78971238:78972704-78974688:78972975:78973222-78974688:-
AF	CANT1	-1.70164	0.182384	0.609867	0.0551908	0.602707	0.00526782	ENST00000592887	ENST00000591811,ENST00000592887	MSTRG.16040;AF:17:78997963-79005957:79006213:78997963-79009664:79009867:-
AF	BAIAP2	-1.07574	0.341045	0.530545	0.120562	0.964745	0.0425995	ENST00000574027	ENST00000574027,ENST00000416299	MSTRG.16085;AF:17:81087492:81087847-81099928:81098118:81098195-81099928:+
AF	BAIAP2	-1.35683	0.257475	0.577403	0.0830326	0.798402	0.0187791	ENST00000576756	ENST00000576756,ENST00000416299	MSTRG.16085;AF:17:81097579:81097696-81099928:81098118:81098195-81099928:+
AL	BAIAP2	-1.60176	0.201541	0.588599	0.063584	0.638823	0.00650239	ENST00000573894	ENST00000573894,ENST00000575958	MSTRG.16085;AL:17:81086580-81086934:81087022:81086580-81099928:81100019:+
A5	ACTG1	-1.43405	0.238341	0.562521	0.0791369	0.717822	0.0107929	ENST00000571721	ENST00000575087,ENST00000571721	MSTRG.16115;A5:17:81512360-81512464:81512360-81512606:-
AF	PDE6G	-1.4207	0.241546	0.715582	0.0594149	0.981983	0.0471031	ENST00000571004	ENST00000571004,ENST00000331056	MSTRG.16118;AF:17:81653364-81653671:81653694:81653364-81656493:81656583:-
AF	ARHGDIA	-1.93309	0.1447	0.688148	0.0375592	0.557472	0.00496774	ENST00000579121	ENST00000578351,ENST00000579121	MSTRG.16138;AF:17:81869957-81870636:81870664:81869957-81871298:81871326:-
SE	ARHGDIA	-1.20919	0.298439	0.570481	0.0975578	0.912958	0.0340404	ENST00000583868	ENST00000583868,ENST00000400721	MSTRG.16138;SE:17:81868943-81869056:81869075-81869173:-
AF	ANAPC11	-2.22088	0.108514	0.691364	0.0279895	0.420703	0.0013167	ENST00000579133	ENST00000579133,ENST00000583839	MSTRG.16141;AF:17:81891772:81891841-81894467:81892063:81892106-81894467:+
AL	PYCR1	-2.08647	0.124125	0.738101	0.0292137	0.52739	0.00470152	ENST00000629768	ENST00000629768,ENST00000585215	MSTRG.16146;AL:17:81932384:81933376-81934653:81934446:81934489-81934653:-
AF	ASPSCR1	-1.26941	0.280998	0.632963	0.0812688	0.971588	0.0449094	ENST00000344865	ENST00000344865,ENST00000582019	MSTRG.16150;AF:17:81977602:81977748-81979184:81977899:81978804-81979184:+
AF	ASPSCR1	-2.23372	0.107129	0.681528	0.0281702	0.407405	0.00104725	ENST00000583503	ENST00000583503,ENST00000582019	MSTRG.16150;AF:17:81977641:81977748-81979184:81977899:81978804-81979184:+
AF	ASPSCR1	-1.89287	0.150639	0.670218	0.0404994	0.560311	0.00473909	ENST00000583142	ENST00000583142,ENST00000582404	MSTRG.16150;AF:17:82012882:82013050-82016476:82015214:82015356-82016476:+
AF	ASPSCR1	-1.84747	0.157635	0.67323	0.0421308	0.589805	0.00606608	ENST00000583142	ENST00000583142,ENST00000585140	MSTRG.16150;AF:17:82012882:82013050-82016476:82016194:82016308-82016476:+
AF	SLC16A3	-1.21987	0.29527	0.498315	0.111186	0.784125	0.0143659	ENST00000392341	ENST00000392341,ENST00000584781	MSTRG.16166;AF:17:82228406:82228545-82235983:82229055:82229106-82235983:+
AF	SLC16A3	-1.22223	0.294572	0.50342	0.10982	0.790138	0.0151882	ENST00000392341	ENST00000578684,ENST00000392341	MSTRG.16166;AF:17:82228406:82228545-82235983:82229058:82229106-82235983:+
AL	CYBC1	-1.48455	0.226605	0.743519	0.0527698	0.973093	0.0458633	ENST00000583617	ENST00000585064,ENST00000583617	MSTRG.16179;AL:17:82443456:82443822-82444447:82443823:82444124-82444447:-
SE	ENOSF1	-1.48328	0.226893	0.644916	0.0641013	0.803108	0.0214507	ENST00000584453	ENST00000584453,ENST00000580982	MSTRG.16222;SE:18:690631-691068:691106-693882:-
AF	ARHGAP28	-1.23392	0.291148	0.59653	0.0904372	0.937306	0.0385929	ENST00000314319	ENST00000314319,ENST00000532996	MSTRG.16299;AF:18:6837193:6837414-6851034:6850791:6850876-6851034:+
AF	NDUFV2	-1.53479	0.215502	0.688113	0.0559406	0.830183	0.0257191	ENST00000577703	ENST00000577703,ENST00000483511	MSTRG.16322;AF:18:9102630:9103433-9117838:9117526:9117638-9117838:+
AF	RALBP1	-1.10486	0.331259	0.503774	0.123411	0.889162	0.0282962	ENST00000019317	ENST00000458039,ENST00000019317	MSTRG.16329;AF:18:9475009:9475176-9512991:9476127:9476286-9512991:+
AF	RAB31	-1.45128	0.23427	0.560097	0.0781557	0.702218	0.0095663	ENST00000580361	ENST00000577371,ENST00000580361	MSTRG.16337;AF:18:9814048:9814091-9815116:9814721:9814787-9815116:+
MX	MPPE1	-1.58196	0.205571	0.76915	0.045526	0.928247	0.0397085	ENST00000589267	ENST00000588186,ENST00000589267	MSTRG.16361;MX:18:11897356-11897526:11897620-11906203:11897356-11905738:11905953-11906203:-
SE	MPPE1	-1.28636	0.276275	0.58649	0.0875227	0.872093	0.0282846	ENST00000344987	ENST00000317235,ENST00000309976,ENST00000344987	MSTRG.16361;SE:18:11885816-11886499:11886621-11886917:-
AL	TUBB6	-1.28642	0.276258	0.622084	0.0816198	0.935048	0.0386476	ENST00000587204	ENST00000590103,ENST00000587204	MSTRG.16372;AL:18:12308795-12310943:12311135:12308795-12325067:12325914:+
SE	CEP192	-1.61028	0.199831	0.669959	0.0537519	0.742906	0.0162366	ENST00000325971,ENST00000511820	ENST00000325971,ENST00000513432,ENST00000511820	MSTRG.16391;SE:18:13030608-13037237:13037301-13040830:+
AL	ABHD3	-1.9277	0.145482	0.679897	0.0383777	0.55149	0.00457841	ENST00000580981	ENST00000580477,ENST00000580981	MSTRG.16431;AL:18:21650928:21651763-21656861:21654889:21655083-21656861:-
AL	CABLES1	-1.75597	0.17274	0.789329	0.0367717	0.811466	0.0261057	ENST00000583220	ENST00000582882,ENST00000583220	MSTRG.16454;AL:18:23194540-23196849:23197053:23194540-23213977:23214231:+
AL	LAMA3	-1.44687	0.235307	0.730949	0.0561628	0.985869	0.0477671	ENST00000592519	ENST00000591749,ENST00000592519	MSTRG.16465;AL:18:23833988-23834284:23834837:23833988-23836981:23837312:+
AL	SLC35A3	-1.21381	0.297063	0.593335	0.092854	0.950378	0.0407817	ENST00000639994	ENST00000639221,ENST00000639994	MSTRG.1653;AL:1:100015420-100017682:100017881:100015420-100022386:100022611:+
AF	DTNA	-1.35114	0.258946	0.603135	0.0793998	0.844499	0.0250788	ENST00000283365	ENST00000283365,ENST00000590412	MSTRG.16562;AF:18:34493290:34493514-34679468:34493903:34494021-34679468:+
AL	TPGS2	-1.1564	0.314618	0.579708	0.101003	0.980013	0.0460657	ENST00000614939	ENST00000590500,ENST00000614939	MSTRG.16591;AL:18:36780027:36780188-36798449:36796926:36797050-36798449:-
AF	C18orf25	-2.81067	0.0601648	0.795236	0.0126601	0.285923	0.00040873	ENST00000587591	ENST00000587591,ENST00000619230	MSTRG.16631;AF:18:46173553:46173712-46215811:46174019:46174330-46215811:+
SE	ME2	-1.33786	0.262406	0.552824	0.088799	0.775422	0.0155183	ENST00000640967,ENST00000639665,ENST00000639612,ENST00000585680	ENST00000640967,ENST00000382927,ENST00000585680,ENST00000639612,ENST00000639665	MSTRG.16695;SE:18:50932360-50940288:50940386-50947017:+
AF	ELAC1	-1.27799	0.278596	0.626765	0.0815588	0.951652	0.041447	ENST00000588860	ENST00000588860,ENST00000589941	MSTRG.16697;AF:18:51028394:51028665-51046920:51044959:51045051-51046920:+
AF	TCF4	1.24627	3.47735	0.494725	1.31868	9.1698	0.0117649	ENST00000540999	ENST00000567880,ENST00000540999	MSTRG.16730;AF:18:55585352-55585811:55586105:55585352-55587045:55587116:-
AF	TCF4	1.25719	3.51551	0.489974	1.34562	9.18449	0.0102932	ENST00000540999	ENST00000540999,ENST00000565908	MSTRG.16730;AF:18:55585352-55585811:55586105:55585352-55588038:55588213:-
AF	TCF4	1.37158	3.94158	0.486388	1.51934	10.2255	0.00480338	ENST00000540999	ENST00000540999,ENST00000565018	MSTRG.16730;AF:18:55585352-55585811:55586105:55585352-55589297:55589777:-
AF	TCF4	1.39206	4.02313	0.489066	1.54266	10.492	0.00442214	ENST00000540999	ENST00000540999,ENST00000568740	MSTRG.16730;AF:18:55585352-55585811:55586105:55585352-55589297:55589806:-
AF	TCF4	1.36704	3.92371	0.498906	1.4758	10.432	0.00614257	ENST00000540999	ENST00000540999,ENST00000636751	MSTRG.16730;AF:18:55585352-55585811:55586105:55585352-55589297:55589846:-
AF	TCF4	1.37158	3.94158	0.486388	1.51934	10.2255	0.00480338	ENST00000540999	ENST00000540999,ENST00000568169	MSTRG.16730;AF:18:55585352-55585811:55586105:55585352-55664675:55664787:-
AF	TCF4	1.1723	3.22941	0.533072	1.13598	9.1807	0.027868	ENST00000354452	ENST00000629387,ENST00000354452	MSTRG.16730;AF:18:55587136-55588038:55588232:55587136-55589297:55589807:-
AF	NEDD4L	-1.31009	0.269795	0.664374	0.07337	0.992088	0.0486187	ENST00000585363	ENST00000588516,ENST00000585363	MSTRG.16746;AF:18:58045934:58046018-58165788:58046363:58047510-58165788:+
AF	NEDD4L	-1.36201	0.256146	0.601475	0.0787972	0.832653	0.0235467	ENST00000456986	ENST00000585594,ENST00000456986	MSTRG.16746;AF:18:58047226:58047510-58165788:58054709:58054876-58165788:+
AF	NEDD4L	-1.58218	0.205527	0.593607	0.0642082	0.657882	0.00769053	ENST00000456986	ENST00000587547,ENST00000456986	MSTRG.16746;AF:18:58047226:58047510-58165788:58090791:58091627-58165788:+
AF	NEDD4L	-1.60317	0.201258	0.573726	0.0653729	0.619598	0.00520108	ENST00000456986	ENST00000357895,ENST00000456986	MSTRG.16746;AF:18:58047226:58047510-58165788:58149333:58149559-58165788:+
AF	NEDD4L	-1.65645	0.190815	0.589415	0.0601039	0.605793	0.00494911	ENST00000456986	ENST00000586263,ENST00000456986	MSTRG.16746;AF:18:58047226:58047510-58165788:58149337:58149559-58165788:+
AF	PIGN	-1.13943	0.32	0.57519	0.103645	0.98799	0.0475945	ENST00000591238	ENST00000640593,ENST00000591238,ENST00000639342	MSTRG.16785;AF:18:62161385-62162253:62162290:62161385-62186844:62187017:-
SE	KDSR	-1.37665	0.252423	0.601255	0.0776854	0.820196	0.0220429	ENST00000585750	ENST00000326575,ENST00000585750	MSTRG.16795;SE:18:63344493-63350888:63351077-63355204:-
AF	HMSD	-1.09352	0.335035	0.54965	0.114085	0.983906	0.0466479	ENST00000397988	ENST00000441827,ENST00000397988	MSTRG.16809;AF:18:63970119:63970170-63978299:63970505:63970565-63978299:+
AL	PQLC1	-1.90345	0.149054	0.794881	0.0313862	0.70786	0.016637	ENST00000590381	ENST00000478144,ENST00000590381	MSTRG.16905;AL:18:79903446:79904183-79943329:79919344:79919400-79943329:-
AL	PQLC1	-1.74405	0.174811	0.736719	0.0412545	0.740737	0.0179172	ENST00000590381	ENST00000589452,ENST00000590381	MSTRG.16905;AL:18:79903446:79904183-79943329:79933969:79934022-79943329:-
AF	LINC01002	1.20224	3.32758	0.58922	1.04854	10.5602	0.0413104	ENST00000631988	ENST00000631764,ENST00000631988	MSTRG.16920;AF:19:201662-201756:202158:201662-205170:205459:-
AF	MIER2	-1.65267	0.191537	0.797805	0.0401014	0.914843	0.0383099	ENST00000621180	ENST00000635755,ENST00000621180	MSTRG.16923;AF:19:334542-336083:336194:334542-344774:344815:-
RI	MED16	-2.26358	0.103977	0.779866	0.0225483	0.47947	0.00370163	ENST00000607471	ENST00000621073,ENST00000607471	MSTRG.16952;RI:19:867963:868251-868411:868499:-
AF	CIRBP	-1.4256	0.240364	0.692593	0.0618489	0.934126	0.0395561	ENST00000586472	ENST00000589266,ENST00000586472	MSTRG.16980;AF:19:1266653:1266701-1270928:1266798:1267165-1270928:+
AF	CIRBP	-1.47656	0.228423	0.663754	0.0621943	0.838934	0.0261112	ENST00000586472	ENST00000586472,ENST00000586548	MSTRG.16980;AF:19:1266653:1266701-1270928:1267339:1267443-1270928:+
AF	CIRBP	-1.21008	0.298173	0.604708	0.0911465	0.97543	0.0453814	ENST00000586472	ENST00000586472,ENST00000593048	MSTRG.16980;AF:19:1266653:1266701-1270928:1269336:1269410-1270928:+
AF	CIRBP	-1.46631	0.230775	0.743512	0.0537414	0.990985	0.0485931	ENST00000586472	ENST00000586472,ENST00000590171	MSTRG.16980;AF:19:1266653:1266701-1270928:1269356:1269410-1270928:+
SE	CIRBP	-1.53535	0.215379	0.76551	0.0480398	0.965622	0.0448922	ENST00000590347,ENST00000591055	ENST00000591055,ENST00000592234,ENST00000590347	MSTRG.16980;SE:19:1271036-1271140:1271365-1271551:+
SE	IZUMO4	-1.58792	0.204351	0.78845	0.0435759	0.958311	0.0440124	ENST00000395301,ENST00000498554	ENST00000395301,ENST00000588003,ENST00000498554	MSTRG.17025;SE:19:2098450-2098787:2098804-2098976:+
AF	NFIC	-1.38545	0.25021	0.630037	0.0727808	0.86019	0.0278778	ENST00000589123	ENST00000590282,ENST00000589123	MSTRG.17075;AF:19:3359563:3359685-3381712:3366583:3366666-3381712:+
AF	SIRT6	-1.47742	0.228225	0.661129	0.0624611	0.833907	0.0254373	ENST00000594279	ENST00000594279,ENST00000597896	MSTRG.17108;AF:19:4180909-4182211:4182279:4180909-4182474:4182500:-
AF	SIRT6	-1.46191	0.231793	0.698344	0.0589751	0.911027	0.0363136	ENST00000594279	ENST00000594279,ENST00000594341	MSTRG.17108;AF:19:4180909-4182211:4182279:4180909-4182474:4182546:-
AF	SIRT6	-1.56058	0.210015	0.641486	0.0597333	0.738387	0.0149846	ENST00000594279	ENST00000594279,ENST00000601488	MSTRG.17108;AF:19:4180909-4182211:4182279:4180909-4182474:4182547:-
AF	SIRT6	-1.35277	0.258522	0.663688	0.0703988	0.949356	0.0415229	ENST00000594279	ENST00000594279,ENST00000305232	MSTRG.17108;AF:19:4180909-4182211:4182279:4180909-4182474:4182550:-
SE	TMIGD2	-1.6637	0.189436	0.743035	0.0441561	0.812711	0.0251519	ENST00000595645,ENST00000301272	ENST00000600114,ENST00000595645,ENST00000301272	MSTRG.17114;SE:19:4294816-4297986:4298345-4302340:-
AF	SH3GL1	-1.18511	0.305713	0.531557	0.107858	0.866516	0.0257805	ENST00000593591	ENST00000598564,ENST00000593591	MSTRG.17122;AF:19:4366994-4390052:4390610:4366994-4400324:4400418:-
A5	DPP9	-2.09037	0.123641	0.777143	0.0269562	0.567111	0.00714911	ENST00000593973	ENST00000593973,ENST00000595940	MSTRG.17139;A5:19:4714337-4715665:4714337-4716053:-
AL	FAM102B	-1.55954	0.210233	0.77522	0.0460079	0.960658	0.0442475	ENST00000370035	ENST00000405454,ENST00000370035	MSTRG.1713;AL:1:108629657-108635108:108639327:108629657-108644696:108644900:+
AL	SLC25A23	-1.84671	0.157755	0.771965	0.0347444	0.716277	0.0167467	ENST00000600682	ENST00000334510,ENST00000600682	MSTRG.17192;AL:19:6441474:6442159-6444151:6443562:6443656-6444151:-
RI	AC119396.1	-1.49286	0.22473	0.530904	0.079388	0.636161	0.00492477	ENST00000594665	ENST00000594665,ENST00000617428	MSTRG.17217;RI:19:7470126:7470241-7470779:7472477:+
SE	PET100	-1.27369	0.279797	0.587236	0.0885087	0.884501	0.0300856	ENST00000599400	ENST00000599737,ENST00000599400	MSTRG.17227;SE:19:7645306-7646172:7646344-7647162:+
AF	CERS4	-1.50779	0.221399	0.739187	0.0519971	0.9427	0.0413711	ENST00000251363	ENST00000560412,ENST00000251363	MSTRG.17253;AF:19:8209353:8209494-8210706:8209634:8209948-8210706:+
SE	ADAMTS10	-1.64189	0.193614	0.691204	0.0499554	0.750395	0.0175297	ENST00000596851	ENST00000596466,ENST00000596851	MSTRG.17270;SE:19:8605358-8605623:8605809-8610644:-
AL	ZNF559	-1.19539	0.302585	0.556615	0.101638	0.900822	0.0317446	ENST00000591652	ENST00000605522,ENST00000591652	MSTRG.17280;AL:19:9341184-9343301:9343845:9341184-9364862:9364930:+
A3	ZGLP1	-1.80645	0.164237	0.790627	0.0348728	0.773489	0.0223231	ENST00000593136	ENST00000593136,ENST00000585935	MSTRG.17321;A3:19:10320782-10320858:10320763-10320858:-
AF	S1PR5	-1.46554	0.230952	0.65052	0.0645355	0.826506	0.0242667	ENST00000333430	ENST00000439028,ENST00000333430	MSTRG.17329;AF:19:10515029-10517398:10517450:10515029-10517824:10517931:-
AF	ILF3	-1.50915	0.221098	0.769984	0.0488847	0.999993	0.049999	ENST00000589998	ENST00000589998,ENST00000589283	MSTRG.17338;AF:19:10654361:10654487-10670516:10654938:10655147-10670516:+
AL	DNM2	-1.50393	0.222256	0.72296	0.0538851	0.916723	0.0375041	ENST00000408974	ENST00000408974,ENST00000591818	MSTRG.17342;AL:19:10830378-10830978:10831424:10830378-10832992:10833488:+
AL	SMARCA4	-2.07741	0.125254	0.732085	0.0298291	0.525948	0.00454446	ENST00000645648	ENST00000645648,ENST00000645236	MSTRG.17351;AL:19:11060187-11061784:11062211:11060187-11078997:11079426:+
SE	CCDC159	-1.70427	0.181906	0.708568	0.0453641	0.729425	0.0161624	ENST00000591260	ENST00000592723,ENST00000591260	MSTRG.17365;SE:19:11350199-11352057:11352133-11353451:+
A3	EPOR	-1.68532	0.185385	0.66515	0.0503383	0.682735	0.0112852	ENST00000586890	ENST00000588859,ENST00000586890	MSTRG.17369;A3:19:11382982-11383097:11382949-11383097:-
A5	ACP5	-1.37074	0.253918	0.654487	0.0704034	0.915788	0.0362266	ENST00000591319	ENST00000591319,ENST00000589792	MSTRG.17381;A5:19:11577679-11578024:11577679-11578076:-
SE	CYB561D1	-1.22014	0.295189	0.604488	0.0902731	0.965254	0.0435427	ENST00000310611	ENST00000369868,ENST00000310611	MSTRG.1740;SE:1:109494623-109495143:109495180-109495756:+
SE	RPL10P16	-1.38102	0.251323	0.579815	0.0806665	0.783017	0.0172271	ENST00000598850	ENST00000601639,ENST00000598850	MSTRG.17427;SE:19:12679719-12679801:12680030-12680161:-
AL	RAD23A	-1.92588	0.145747	0.657033	0.0402099	0.528286	0.00337682	ENST00000588826	ENST00000588826,ENST00000592268	MSTRG.17454;AL:19:12949408-12949499:12949576:12949408-12952936:12953591:+
AF	TECR	-1.52123	0.218443	0.704536	0.054908	0.86904	0.030835	ENST00000600076	ENST00000594545,ENST00000600076	MSTRG.17512;AF:19:14517085:14517384-14562525:14561967:14562121-14562525:+
A3	ADGRE2	-2.3586	0.0945521	0.740987	0.022128	0.404018	0.00145728	ENST00000360222	ENST00000392962,ENST00000594294,ENST00000360222,ENST00000595208	MSTRG.17518;A3:19:14766381-14766978:14765804-14766978:-
AL	ADGRE2	-1.85375	0.156649	0.70693	0.0391912	0.626136	0.00873521	ENST00000360222	ENST00000601345,ENST00000360222	MSTRG.17518;AL:19:14735576:14736244-14743420:14741475:14742086-14743420:-
SE	RAB8A	-2.02976	0.131368	0.764147	0.0293795	0.587396	0.00790179	ENST00000616070	ENST00000535834,ENST00000616070	MSTRG.17554;SE:19:16143774-16148724:16148875-16151447:+
A3	CALR3	-2.65116	0.0705692	0.793056	0.014913	0.333938	0.000828872	ENST00000198939	ENST00000546361,ENST00000198939	MSTRG.17566;A3:19:16530913-16532598:16530880-16532598:-
AF	CALR3	-1.91001	0.148079	0.789309	0.0315234	0.695592	0.0155269	ENST00000263390	ENST00000263390,ENST00000598608	MSTRG.17566;AF:19:16578409-16627872:16628206:16578409-16628522:16629062:-
AF	MRPL34	-1.48191	0.227202	0.676703	0.0603118	0.855901	0.0285312	ENST00000595444	ENST00000594999,ENST00000595444	MSTRG.17603;AF:19:17292609:17292854-17305831:17302867:17302934-17305831:+
AF	FKBP8	-1.62951	0.196025	0.771538	0.0432094	0.889294	0.0346836	ENST00000596558	ENST00000596558,ENST00000594844	MSTRG.17660;AF:19:18541995-18542888:18542972:18541995-18543181:18543245:-
AF	FKBP8	-1.62644	0.196629	0.773221	0.0431997	0.894982	0.0354258	ENST00000596558	ENST00000596558,ENST00000597547	MSTRG.17660;AF:19:18541995-18542888:18542972:18541995-18543425:18543483:-
AF	FKBP8	-1.84381	0.158214	0.756139	0.0359433	0.696421	0.0147505	ENST00000596558	ENST00000596558,ENST00000597611	MSTRG.17660;AF:19:18541995-18542888:18542972:18541995-18543909:18544077:-
AF	KXD1	-1.47749	0.22821	0.645257	0.0644304	0.808311	0.0220348	ENST00000600654	ENST00000599319,ENST00000600654	MSTRG.17662;AF:19:18557892:18557914-18562036:18558539:18558604-18562036:+
AF	KXD1	-1.43677	0.237694	0.646409	0.0669566	0.843804	0.0262361	ENST00000600654	ENST00000597438,ENST00000600654	MSTRG.17662;AF:19:18557892:18557914-18562036:18558654:18558766-18562036:+
AF	KXD1	-1.48752	0.225933	0.730282	0.0539961	0.945358	0.0416592	ENST00000600654	ENST00000596244,ENST00000600654	MSTRG.17662;AF:19:18557892:18557914-18562036:18558827:18559130-18562036:+
AF	LAMTOR5-AS1	-1.4559	0.233191	0.721259	0.056725	0.958622	0.0435336	ENST00000457535	ENST00000608602,ENST00000457535	MSTRG.1769;AF:1:110407525:110407954-110412173:110408653:110409158-110412173:+
SE	ZNF90	1.17355	3.23344	0.569148	1.05976	9.86563	0.0392136	ENST00000473524	ENST00000418063,ENST00000473524	MSTRG.17715;SE:19:20105316-20106948:20107085-20117781:+
AF	ZNF43	-1.90014	0.149548	0.783847	0.0321787	0.695011	0.0153455	ENST00000354959	ENST00000354959,ENST00000593551	MSTRG.17768;AF:19:21819221-21836036:21836208:21819221-21839809:21840086:-
AF	CEPT1	-1.14673	0.317675	0.555641	0.106911	0.943943	0.0390377	ENST00000480324	ENST00000480324,ENST00000460443	MSTRG.1781;AF:1:111139655:111139761-111147642:111140545:111140608-111147642:+
AF	C19orf12	-1.35277	0.258523	0.683802	0.0676777	0.987534	0.0478938	ENST00000591243	ENST00000623113,ENST00000591243	MSTRG.17852;AF:19:29702977-29708254:29708640:29702977-29714907:29715056:-
AF	URI1	-2.04133	0.129856	0.686287	0.0338293	0.49846	0.00293509	ENST00000574110	ENST00000574110,ENST00000576442	MSTRG.17856;AF:19:29942261:29942664-29985223:29971093:29971227-29985223:+
AF	DPY19L3	-1.19026	0.304143	0.542309	0.105067	0.880425	0.0281783	ENST00000586987	ENST00000586427,ENST00000586987	MSTRG.17866;AF:19:32405880:32405909-32408217:32406189:32406302-32408217:+
SE	CHIAP2	-1.12244	0.325484	0.569295	0.106646	0.993377	0.0486512	ENST00000369743,ENST00000532686	ENST00000456752,ENST00000369743,ENST00000532686	MSTRG.1786;SE:1:111280084-111280524:111280553-111281551:+
AF	DMKN	-1.4515	0.234219	0.610827	0.0707432	0.775458	0.0174878	ENST00000471786	ENST00000471786,ENST00000462126	MSTRG.17947;AF:19:35510252-35510371:35510427:35510252-35510483:35510509:-
AF	DMKN	-1.2131	0.297274	0.576084	0.0961155	0.919434	0.0352243	ENST00000450261	ENST00000450261,ENST00000462126	MSTRG.17947;AF:19:35510252-35510371:35510442:35510252-35510483:35510509:-
AF	DMKN	-1.16889	0.310711	0.534608	0.108968	0.885962	0.0287827	ENST00000470746	ENST00000470746,ENST00000462126	MSTRG.17947;AF:19:35510252-35510379:35510436:35510252-35510483:35510509:-
MX	DMKN	-1.82582	0.161085	0.788129	0.0343716	0.754941	0.0205227	ENST00000429837,ENST00000460051,ENST00000471786,ENST00000498593,ENST00000450261	ENST00000429837,ENST00000483855,ENST00000424570,ENST00000498593,ENST00000467637,ENST00000471786,ENST00000493979,ENST00000450261,ENST00000460051	MSTRG.17947;MX:19:35505986-35506126:35506185-35509911:35505986-35508205:35508240-35509911:-
RI	SYNE4	-1.72039	0.178996	0.776102	0.0391042	0.819336	0.0266429	ENST00000592353	ENST00000592353,ENST00000461668	MSTRG.17979;RI:19:36013021:36013089-36013310:36013422:-
RI	SYNE4	-1.20686	0.299135	0.572591	0.0973817	0.918878	0.0350556	ENST00000592353	ENST00000481257,ENST00000592353	MSTRG.17979;RI:19:36013021:36013089-36013328:36013422:-
AF	ZNF565	-1.64824	0.192388	0.520121	0.0694144	0.533218	0.00152984	ENST00000392173	ENST00000355114,ENST00000392173	MSTRG.17991;AF:19:36202050-36214888:36215081:36202050-36245476:36246257:-
AL	ZNF527	-1.48411	0.226703	0.743712	0.0527727	0.973883	0.0459832	ENST00000483919	ENST00000588512,ENST00000483919	MSTRG.18031;AL:19:37380372-37384868:37385644:37380372-37388306:37388783:+
A3	LGALS4	-2.18983	0.111936	0.789537	0.0238184	0.526046	0.00554462	ENST00000597153,ENST00000595278	ENST00000595291,ENST00000595278,ENST00000597153	MSTRG.18078;A3:19:38803895-38806461:38803670-38806461:-
SE	ACP7	-1.25182	0.285983	0.621186	0.0846421	0.966262	0.0438823	ENST00000601575,ENST00000331256	ENST00000601575,ENST00000594229,ENST00000331256	MSTRG.18092;SE:19:39101537-39106947:39107084-39110053:+
AF	GMFG	-1.83695	0.159302	0.763539	0.0356694	0.711453	0.0161352	ENST00000595207	ENST00000595207,ENST00000600322	MSTRG.18102;AF:19:39335531-39335974:39336005:39335531-39342292:39342372:-
SE	GMFG	-1.00079	0.367588	0.507343	0.135991	0.9936	0.048539	ENST00000602185	ENST00000602185,ENST00000601731	MSTRG.18102;SE:19:39329626-39333077:39333126-39335974:-
AF	TIMM50	-1.88149	0.152363	0.776332	0.0332708	0.69774	0.015369	ENST00000597782	ENST00000597782,ENST00000594583	MSTRG.18111;AF:19:39480882:39480961-39481883:39481225:39481316-39481883:+
AF	AKT2	-1.20042	0.301067	0.510082	0.110785	0.818173	0.0186029	ENST00000441941	ENST00000578123,ENST00000441941	MSTRG.18133;AF:19:40265351-40266011:40266348:40265351-40285448:40285536:-
AF	AKT2	-1.31292	0.269034	0.669291	0.0724611	0.998869	0.0498026	ENST00000486368	ENST00000486368,ENST00000452077	MSTRG.18133;AF:19:40265351-40280782:40280832:40265351-40284864:40284954:-
AF	AKT2	-1.78649	0.167547	0.632827	0.0484702	0.579163	0.00475721	ENST00000486368	ENST00000486368,ENST00000578123	MSTRG.18133;AF:19:40265351-40280782:40280832:40265351-40285448:40285536:-
SE	CYP2A6	-1.49407	0.224456	0.670606	0.0602992	0.835512	0.0258841	ENST00000301141	ENST00000301141,ENST00000596719	MSTRG.18167;SE:19:40848763-40849818:40849980-40850247:-
SE	CYP2B6	-1.38667	0.249905	0.549742	0.0850812	0.734034	0.0116554	ENST00000643956,ENST00000324071,ENST00000593831	ENST00000643956,ENST00000324071,ENST00000593831,ENST00000597612	MSTRG.18169;SE:19:41012485-41012674:41012815-41016646:+
AF	XRCC1	-1.46717	0.230576	0.689813	0.0596547	0.891219	0.0334272	ENST00000594107	ENST00000598165,ENST00000594107	MSTRG.18248;AF:19:43575002-43575408:43575527:43575002-43580365:43580473:-
AF	RHOC	-1.3936	0.248181	0.652791	0.0690417	0.892123	0.0327748	ENST00000369633,ENST00000425265	ENST00000369633,ENST00000425265,ENST00000478447	MSTRG.1824;AF:1:112705168-112706833:112707056:112705168-112707078:112707114:-
AF	LYPD5	1.3215	3.74902	0.556012	1.26078	11.148	0.0174664	ENST00000414615	ENST00000602179,ENST00000414615	MSTRG.18260;AF:19:43799834-43820540:43820634:43799834-43826999:43827199:-
A5	ZNF155	-1.67617	0.187089	0.667152	0.0506019	0.691718	0.0119904	ENST00000588531,ENST00000407951,ENST00000270014	ENST00000270014,ENST00000407951,ENST00000591532,ENST00000588531	MSTRG.18267;A5:19:43984245-43988459:43984231-43988459:+
AF	ZNF226	-2.04106	0.129891	0.674596	0.0346227	0.4873	0.00248138	ENST00000585560	ENST00000585560,ENST00000590089	MSTRG.18279;AF:19:44165101:44165142-44165757:44165155:44165246-44165757:+
AF	ZNF226	-1.43427	0.238289	0.598436	0.073742	0.770006	0.0165436	ENST00000585560	ENST00000454662,ENST00000585560	MSTRG.18279;AF:19:44165101:44165142-44165757:44165164:44165246-44165757:+
AF	ZNF227	-1.61812	0.198272	0.794623	0.0417711	0.941121	0.0417171	ENST00000591019	ENST00000586048,ENST00000591019	MSTRG.18280;AF:19:44212568:44212585-44213090:44212623:44212763-44213090:+
SE	CHD5	1.256	3.51135	0.572844	1.14253	10.7915	0.0283384	ENST00000465335	ENST00000471204,ENST00000465335	MSTRG.182;SE:1:6197756-6200489:6200750-6208681:-
AF	CLPTM1	-1.13515	0.321373	0.543362	0.11079	0.932224	0.0366963	ENST00000541297	ENST00000541297,ENST00000591304	MSTRG.18307;AF:19:44954591:44955085-44961963:44955381:44955467-44961963:+
SE	RELB	-1.18899	0.304529	0.534144	0.106897	0.867545	0.0260158	ENST00000509480	ENST00000221452,ENST00000509480	MSTRG.18308;SE:19:45002996-45008458:45008721-45009814:+
AF	KLC3	-2.02019	0.13263	0.693291	0.0340809	0.516144	0.00356919	ENST00000494686	ENST00000590063,ENST00000494686	MSTRG.18321;AF:19:45340740:45340846-45345534:45344869:45345197-45345534:+
AF	KLC3	-1.10721	0.33048	0.558143	0.110676	0.986818	0.047285	ENST00000391946	ENST00000391946,ENST00000590063	MSTRG.18321;AF:19:45340753:45340846-45345534:45344869:45345197-45345534:+
RI	DMPK	-2.61296	0.0733168	0.761809	0.0164722	0.32633	0.000603698	ENST00000458663	ENST00000458663,ENST00000618091	MSTRG.18343;RI:19:45769847:45770204-45770250:45770640:-
A3	CALM3	-1.44891	0.234827	0.643795	0.0664888	0.829367	0.0244126	ENST00000477244	ENST00000594523,ENST00000477244	MSTRG.18381;A3:19:46605857-46608199:46605857-46608205:+
AF	CALM3	-1.38521	0.250272	0.661111	0.0684973	0.91443	0.0361467	ENST00000477244	ENST00000596362,ENST00000477244	MSTRG.18381;AF:19:46601309:46601437-46605827:46602072:46602210-46605827:+
AF	CALM3	-1.45139	0.234245	0.645192	0.0661426	0.829579	0.0244777	ENST00000477244	ENST00000482455,ENST00000477244	MSTRG.18381;AF:19:46601309:46601437-46605827:46605193:46605305-46605827:+
AF	DACT3-AS1	-1.39873	0.246909	0.582226	0.0788762	0.77291	0.0162883	ENST00000525008	ENST00000525008,ENST00000500689	MSTRG.18386;AF:19:46660364:46660408-46669168:46661478:46662437-46669168:+
AF	FKRP	-1.57818	0.206351	0.548625	0.0704069	0.604779	0.00401978	ENST00000595570	ENST00000600834,ENST00000595570	MSTRG.18393;AF:19:46746054:46746090-46748027:46746910:46746992-46748027:+
AL	FKRP	-1.19907	0.301474	0.530717	0.106538	0.853093	0.0238619	ENST00000595868	ENST00000595868,ENST00000597339	MSTRG.18393;AL:19:46748665-46755412:46755660:46748665-46761833:46762006:+
MX	FKRP	-1.1725	0.309592	0.586828	0.0980122	0.977908	0.0457132	ENST00000595868,ENST00000602181	ENST00000595868,ENST00000593800,ENST00000602181	MSTRG.18393;MX:19:46746090-46747234:46747294-46748027:46746090-46747579:46747732-46748027:+
SE	BBC3	-1.53652	0.215129	0.675346	0.057259	0.808267	0.0228967	ENST00000449228	ENST00000449228,ENST00000341983	MSTRG.18403;SE:19:47226754-47228158:47228446-47232515:-
A3	SPHK2	-1.09938	0.333076	0.537793	0.116084	0.955682	0.0409285	ENST00000593308	ENST00000593308,ENST00000599033	MSTRG.18450;A3:19:48624855-48625891:48624855-48626068:+
RI	NOSIP	-1.4904	0.225283	0.735626	0.0532797	0.952562	0.0427617	ENST00000601340	ENST00000596477,ENST00000601340	MSTRG.18507;RI:19:49556317:49556425-49556549:49556993:-
AF	PTOV1	-1.70022	0.182644	0.758203	0.0413259	0.807216	0.0249339	ENST00000601612	ENST00000601612,ENST00000601501	MSTRG.18528;AF:19:49850735:49850955-49854406:49850989:49851096-49854406:+
AF	PTOV1	-1.43121	0.23902	0.707681	0.0597111	0.956781	0.0431356	ENST00000601612	ENST00000601612,ENST00000594165	MSTRG.18528;AF:19:49850735:49850955-49854406:49850999:49851130-49854406:+
AF	PTOV1	-1.65104	0.191851	0.790513	0.0407454	0.903339	0.0367473	ENST00000601612	ENST00000601612,ENST00000602040	MSTRG.18528;AF:19:49850735:49850955-49854406:49851387:49851499-49854406:+
AF	PNKP	-1.6036	0.20117	0.681704	0.0528806	0.765298	0.0186553	ENST00000391832	ENST00000391832,ENST00000391834	MSTRG.18532;AF:19:49873302-49877025:49877279:49873302-49878170:49878356:-
AF	PNKP	-1.74706	0.174286	0.565875	0.0574895	0.528366	0.00201942	ENST00000391832	ENST00000391832,ENST00000391830	MSTRG.18532;AF:19:49873302-49877025:49877279:49873302-49878170:49878459:-
AL	IL4I1	-1.43116	0.239033	0.702753	0.0602938	0.947635	0.0417002	ENST00000597029	ENST00000599186,ENST00000597029	MSTRG.18535;AL:19:49908105:49909884-49927694:49911173:49911343-49927694:-
SE	IL4I1	-1.40425	0.245551	0.524996	0.0877535	0.687099	0.00747774	ENST00000595373	ENST00000595373,ENST00000597814	MSTRG.18535;SE:19:49911366-49912899:49913159-49917608:-
AL	KLK8	1.20818	3.3474	0.551542	1.13562	9.86689	0.028484	ENST00000320838	ENST00000320838,ENST00000250366	MSTRG.18577;AL:19:50996008:50996214-51001098:51000550:51000583-51001098:-
SE	CSDE1	-1.10981	0.329622	0.554102	0.111266	0.976493	0.0451886	ENST00000261443,ENST00000534699	ENST00000534699,ENST00000529046,ENST00000261443	MSTRG.1857;SE:1:114738072-114739692:114739890-114757925:-
AF	ZNF615	-1.3741	0.253068	0.555361	0.0852145	0.751555	0.0133519	ENST00000618049	ENST00000391795,ENST00000618049	MSTRG.18629;AF:19:52002281-52003697:52003749:52002281-52008141:52008230:-
AL	ZNF432	-1.16704	0.311288	0.562391	0.103384	0.937283	0.0379743	ENST00000426391	ENST00000599430,ENST00000426391	MSTRG.18631;AL:19:52064466:52067610-52084787:52076908:52077084-52084787:-
A5	ZNF611	1.21292	3.3633	0.588544	1.0612	10.6595	0.0393136	ENST00000601249	ENST00000596702,ENST00000601249,ENST00000597343	MSTRG.18660;A5:19:52706864-52707392:52706864-52707421:-
AF	AC010487.1	-2.54463	0.0785018	0.766075	0.0174902	0.352342	0.000894868	ENST00000599093	ENST00000600425,ENST00000599093	MSTRG.18664;AF:19:52986846-52993480:52993525:52986846-53037770:53037898:-
AL	ZNF331	-1.89242	0.150706	0.686543	0.0392414	0.578785	0.00584317	ENST00000649816	ENST00000649816,ENST00000513929	MSTRG.18688;AL:19:53522684-53523264:53523515:53522684-53532548:53532972:+
AF	TSEN34	1.17762	3.24663	0.554691	1.09466	9.62914	0.0337525	ENST00000456872,ENST00000429671	ENST00000396383,ENST00000429671,ENST00000456872	MSTRG.18706;AF:19:54190268:54190371-54191361:54190731:54191037-54191361:+
AF	ATP1A1	-1.08107	0.339231	0.551248	0.115152	0.999353	0.049863	ENST00000369494	ENST00000369494,ENST00000369496	MSTRG.1870;AF:1:116382411:116382593-116384014:116383370:116383553-116384014:+
AF	LAIR1	-1.39775	0.247152	0.52207	0.0888334	0.687622	0.00742115	ENST00000484116	ENST00000484116,ENST00000468656	MSTRG.18718;AF:19:54364330-54364771:54364849:54364330-54365030:54365099:-
AF	LAIR1	-1.39202	0.248573	0.675098	0.0661927	0.933468	0.0392127	ENST00000418556	ENST00000468656,ENST00000418556	MSTRG.18718;AF:19:54364330-54364771:54364867:54364330-54365030:54365099:-
AF	LAIR1	-1.55078	0.212083	0.541796	0.0733378	0.613314	0.0042059	ENST00000436513,ENST00000420483	ENST00000436513,ENST00000468656,ENST00000420483	MSTRG.18718;AF:19:54364330-54364771:54364931:54364330-54365030:54365099:-
AF	LAIR1	-1.17823	0.307822	0.532458	0.10841	0.874037	0.0269103	ENST00000436513,ENST00000420483	ENST00000436513,ENST00000420483,ENST00000480122	MSTRG.18718;AF:19:54364330-54364771:54364931:54364330-54368312:54368599:-
SE	TTYH1	-1.4206	0.241569	0.631116	0.0701188	0.832239	0.0243897	ENST00000376530,ENST00000487134,ENST00000492920,ENST00000476863	ENST00000476863,ENST00000487134,ENST00000492920,ENST00000376531,ENST00000376530	MSTRG.18720;SE:19:54435684-54435828:54435873-54436091:+
SE	LILRB1	-1.73535	0.176339	0.738074	0.0415048	0.7492	0.0187137	ENST00000396327,ENST00000324602,ENST00000427581,ENST00000396315,ENST00000473412	ENST00000427581,ENST00000396317,ENST00000396315,ENST00000324602,ENST00000396327,ENST00000473412	MSTRG.18730;SE:19:54633318-54633638:54633688-54633971:+
SE	KIR2DL4	-1.16318	0.31249	0.567135	0.102823	0.949691	0.0402689	ENST00000396284,ENST00000359085,ENST00000396289	ENST00000359085,ENST00000396289,ENST00000396284,ENST00000463062	MSTRG.18738;SE:19:54806244-54808833:54808883-54813125:+
AL	ZSCAN5A	-1.5362	0.215198	0.605389	0.0656947	0.70493	0.0111635	ENST00000587075	ENST00000587075,ENST00000587614	MSTRG.18796;AL:19:56283345:56283887-56313283:56296068:56296395-56313283:-
A5	ZNF582	-1.64004	0.193973	0.648031	0.0544673	0.69079	0.0113803	ENST00000586929,ENST00000587778	ENST00000589895,ENST00000587778,ENST00000586929	MSTRG.18809;A5:19:56391832-56393220:56391832-56393237:-
AL	ZNF419	-1.5757	0.206863	0.759571	0.0466804	0.916707	0.0380367	ENST00000518999	ENST00000415379,ENST00000518999	MSTRG.18847;AL:19:57491597-57492113:57492476:57491597-57492856:57494680:+
AL	ZNF814	-1.71509	0.179948	0.77372	0.0394962	0.819857	0.026645	ENST00000595295	ENST00000597807,ENST00000595295	MSTRG.18862;AL:19:57858130:57858983-57888767:57876475:57877042-57888767:-
AF	ZSCAN18	-1.32508	0.265782	0.598352	0.0822636	0.858704	0.0267911	ENST00000240727,ENST00000600318	ENST00000600404,ENST00000240727,ENST00000600318	MSTRG.18875;AF:19:58090386-58097930:58098210:58090386-58118348:58118426:-
AL	ZNF544	-2.06686	0.126582	0.741931	0.0295692	0.541884	0.00533981	ENST00000600775	ENST00000627781,ENST00000600775	MSTRG.18879;AL:19:58246794-58247282:58247611:58246794-58251308:58251384:+
AF	ALKAL2	-1.43967	0.237006	0.659824	0.0650303	0.863777	0.0291167	ENST00000403610	ENST00000403610,ENST00000452023	MSTRG.18919;AF:2:287892-288013:288296:287892-288553:288851:-
SE	KIDINS220	1.24504	3.47308	0.514122	1.26792	9.5134	0.0154488	ENST00000256707	ENST00000256707,ENST00000473731	MSTRG.18968;SE:2:8736999-8747145:8747201-8747887:-
AF	KLF11	-1.4236	0.240844	0.603047	0.0738621	0.785328	0.0182412	ENST00000305883	ENST00000535335,ENST00000305883	MSTRG.18988;AF:2:10043555:10043758-10046150:10044245:10044451-10046150:+
AF	LINC00570	-1.30897	0.270099	0.577818	0.0870329	0.838229	0.0234905	ENST00000417473	ENST00000432665,ENST00000417473	MSTRG.19016;AF:2:11393981:11394171-11400372:11399169:11399218-11400372:+
SE	WDR35	-1.10878	0.32996	0.516621	0.119871	0.908261	0.0318556	ENST00000281405	ENST00000281405,ENST00000445063	MSTRG.19066;SE:2:19953978-19960554:19960614-19966724:-
SE	WDR35	1.12032	3.06584	0.522652	1.1007	8.53949	0.03207	ENST00000345530,ENST00000414212	ENST00000281405,ENST00000414212,ENST00000345530	MSTRG.19066;SE:2:19960614-19962295:19962327-19966724:-
MX	LDAH	-1.86327	0.155165	0.646154	0.0437307	0.550556	0.00393127	ENST00000541941,ENST00000403006	ENST00000541941,ENST00000435420,ENST00000403006	MSTRG.19080;MX:2:20774979-20790255:20790398-20823037:20774979-20801292:20801465-20823037:-
AF	FAM228B	-1.81688	0.162532	0.675326	0.0432614	0.610629	0.00713719	ENST00000486967	ENST00000460686,ENST00000486967	MSTRG.19109;AF:2:24076928:24076969-24080876:24078905:24079181-24080876:+
AF	HADHB	-1.33366	0.263511	0.522468	0.0946397	0.73371	0.0106917	ENST00000537713	ENST00000537713,ENST00000412805	MSTRG.19151;AF:2:26244748:26244990-26254247:26245130:26245441-26254247:+
AF	AGBL5	-1.59333	0.203248	0.545698	0.0697474	0.592279	0.00350264	ENST00000421915	ENST00000421915,ENST00000453161	MSTRG.19165;AF:2:27042364:27042548-27051423:27051008:27051030-27051423:+
AF	ZNF512	-1.16064	0.313285	0.585489	0.0994423	0.986982	0.0474407	ENST00000436280	ENST00000461249,ENST00000436280	MSTRG.19200;AF:2:27629024:27629169-27629859:27629246:27629442-27629859:+
MX	NDUFAF7	-2.14157	0.11747	0.632845	0.0339819	0.406074	0.000714281	ENST00000336237	ENST00000336237,ENST00000431821	MSTRG.19296;MX:2:37231760-37232106:37232266-37237757:37231760-37236096:37236176-37237757:+
AF	CDC42EP3	-1.49428	0.224411	0.711602	0.0556323	0.905234	0.0357397	ENST00000295324	ENST00000611976,ENST00000295324	MSTRG.19301;AF:2:37646822-37671426:37672191:37646822-37672353:37672535:-
AF	CYP1B1-AS1	-1.46988	0.229954	0.711306	0.0570396	0.927055	0.0387862	ENST00000628135	ENST00000629439,ENST00000628135	MSTRG.19305;AF:2:38074873:38075175-38121985:38075700:38075789-38121985:+
AF	CYP1B1-AS1	-1.67743	0.186853	0.688401	0.0484766	0.720226	0.0148217	ENST00000628135	ENST00000629547,ENST00000628135	MSTRG.19305;AF:2:38074873:38075175-38121985:38076266:38076560-38121985:+
AF	CYP1B1-AS1	-1.5392	0.214552	0.602657	0.0658492	0.699061	0.0106485	ENST00000628135	ENST00000589303,ENST00000628135	MSTRG.19305;AF:2:38074873:38075175-38121985:38076280:38076560-38121985:+
AF	CYP1B1-AS1	-1.56939	0.208173	0.598446	0.0644208	0.672701	0.00873036	ENST00000628135	ENST00000626865,ENST00000628135	MSTRG.19305;AF:2:38074873:38075175-38121985:38083018:38083150-38121985:+
AF	CYP1B1-AS1	-1.91234	0.147734	0.685799	0.0385236	0.566542	0.00529539	ENST00000628135	ENST00000606100,ENST00000628135	MSTRG.19305;AF:2:38074873:38075175-38121985:38121174:38121522-38121985:+
AF	CYP1B1-AS1	-1.42578	0.240321	0.71271	0.0594473	0.971518	0.0454456	ENST00000629547	ENST00000606100,ENST00000629547	MSTRG.19305;AF:2:38076266:38076560-38121985:38121174:38121522-38121985:+
AF	CYP1B1-AS1	-1.48574	0.226335	0.615971	0.0676764	0.756951	0.0158641	ENST00000627172	ENST00000627172,ENST00000606849	MSTRG.19305;AF:2:38083173:38084110-38131511:38121636:38122225-38131511:+
AL	CYP1B1-AS1	-1.42087	0.241505	0.647061	0.0679432	0.85843	0.0281007	ENST00000630542	ENST00000630542,ENST00000620177	MSTRG.19305;AL:2:38131614-38147817:38147966:38131614-38151352:38151380:+
AL	CYP1B1-AS1	-1.46988	0.229954	0.711306	0.0570396	0.927055	0.0387862	ENST00000628135	ENST00000629439,ENST00000628135	MSTRG.19305;AL:2:38131614-38180289:38181828:38131614-38202508:38202714:+
AF	SOS1	-1.20593	0.299414	0.551045	0.101677	0.881702	0.0286375	ENST00000402219	ENST00000402219,ENST00000451331	MSTRG.19330;AF:2:39067753-39120336:39120463:39067753-39124159:39124345:-
A3	FCGR1B	-1.49236	0.224841	0.686021	0.0586048	0.862615	0.0296009	ENST00000616817,ENST00000615565	ENST00000616817,ENST00000369178,ENST00000615565	MSTRG.1933;A3:1:121087841-121088651:121087841-121088683:+
A3	PRORSD1P	1.20801	3.34682	0.53631	1.16984	9.57502	0.0242938	ENST00000599475	ENST00000599475,ENST00000629546	MSTRG.19490;A3:2:55314251-55339503:55314251-55339851:+
AL	PRORSD1P	-2.33607	0.0967069	0.73325	0.0229781	0.407006	0.00144299	ENST00000626226	ENST00000599475,ENST00000626226	MSTRG.19490;AL:2:55314251-55315025:55315525:55314251-55339503:55340310:+
MX	UGP2	-1.76833	0.170617	0.774488	0.0373918	0.778516	0.0224168	ENST00000467648,ENST00000467400	ENST00000467648,ENST00000482668,ENST00000467400	MSTRG.19560;MX:2:63841232-63842539:63842599-63856306:63841232-63854884:63854936-63856306:+
AF	ARHGAP25	-1.56555	0.208972	0.643602	0.0591907	0.737774	0.0149955	ENST00000456116	ENST00000456116,ENST00000485700	MSTRG.19615;AF:2:68734865:68735260-68775221:68735312:68735539-68775221:+
AF	ARHGAP25	-2.29979	0.10028	0.740895	0.0234728	0.428417	0.00190882	ENST00000488795	ENST00000488795,ENST00000485700	MSTRG.19615;AF:2:68735076:68735260-68775221:68735312:68735539-68775221:+
AF	ANXA4	-2.11201	0.120994	0.773835	0.0265507	0.551384	0.00634729	ENST00000460942	ENST00000484219,ENST00000460942	MSTRG.19630;AF:2:69742105:69742175-69781520:69781162:69781299-69781520:+
AF	ASPRV1	-1.69933	0.182805	0.797304	0.0383109	0.872279	0.0330604	ENST00000627327	ENST00000627327,ENST00000457076	MSTRG.19637;AF:2:70085624-70085816:70085879:70085624-70087073:70087320:-
AF	ASPRV1	-1.38174	0.25114	0.680659	0.0661512	0.953441	0.0423555	ENST00000629943	ENST00000457076,ENST00000629943	MSTRG.19637;AF:2:70085624-70085816:70086218:70085624-70087073:70087320:-
AF	ASPRV1	-1.41386	0.243202	0.64596	0.0685686	0.862601	0.0286131	ENST00000629943	ENST00000625518,ENST00000629943	MSTRG.19637;AF:2:70085624-70085816:70086218:70085624-70088410:70088451:-
AF	ASPRV1	-1.96859	0.139654	0.66246	0.0381212	0.511611	0.00296218	ENST00000627487	ENST00000627487,ENST00000626632	MSTRG.19637;AF:2:70085624-70085816:70086250:70085624-70086252:70086416:-
AF	ASPRV1	-1.7497	0.173825	0.66496	0.047217	0.639923	0.00850603	ENST00000627487	ENST00000627487,ENST00000457076	MSTRG.19637;AF:2:70085624-70085816:70086250:70085624-70087073:70087320:-
AF	ASPRV1	-1.89473	0.150358	0.672957	0.0402074	0.562276	0.00486961	ENST00000627487	ENST00000627487,ENST00000629836	MSTRG.19637;AF:2:70085624-70085816:70086250:70085624-70087788:70087810:-
AF	ASPRV1	-2.40158	0.090575	0.736034	0.021404	0.383285	0.00110293	ENST00000627487	ENST00000625518,ENST00000627487	MSTRG.19637;AF:2:70085624-70085816:70086250:70085624-70088410:70088451:-
AF	ASPRV1	-1.67152	0.18796	0.714656	0.046318	0.762751	0.0193395	ENST00000627487	ENST00000629178,ENST00000627487	MSTRG.19637;AF:2:70085624-70085816:70086250:70085624-70088430:70088508:-
AF	ASPRV1	-1.66155	0.189844	0.619895	0.0563302	0.639811	0.00735387	ENST00000627487	ENST00000627487,ENST00000596028	MSTRG.19637;AF:2:70085624-70085816:70086250:70085624-70088598:70088846:-
AF	ASPRV1	-1.80654	0.164222	0.55343	0.0555074	0.485861	0.00109753	ENST00000627487	ENST00000629188,ENST00000627487	MSTRG.19637;AF:2:70085624-70085816:70086250:70085624-70088598:70088963:-
AF	ASPRV1	-1.83101	0.160252	0.751466	0.0367412	0.69896	0.0148268	ENST00000630520	ENST00000630520,ENST00000457076	MSTRG.19637;AF:2:70085624-70086124:70086166:70085624-70087073:70087320:-
AF	ASPRV1	-1.2736	0.279823	0.609594	0.084722	0.924209	0.0366845	ENST00000630520	ENST00000630520,ENST00000629836	MSTRG.19637;AF:2:70085624-70086124:70086166:70085624-70087788:70087810:-
AF	ASPRV1	-1.52424	0.217787	0.605197	0.0665101	0.713145	0.011783	ENST00000630975	ENST00000630975,ENST00000457076	MSTRG.19637;AF:2:70085624-70086124:70086294:70085624-70087073:70087320:-
AF	ASPRV1	-1.297	0.273349	0.545832	0.0937788	0.796767	0.0174921	ENST00000630975	ENST00000625518,ENST00000630975	MSTRG.19637;AF:2:70085624-70086124:70086294:70085624-70088410:70088451:-
AF	ASPRV1	-1.39167	0.24866	0.621864	0.0734977	0.841272	0.0252273	ENST00000630975	ENST00000629188,ENST00000630975	MSTRG.19637;AF:2:70085624-70086124:70086294:70085624-70088598:70088963:-
AF	ASPRV1	1.13545	3.11256	0.531216	1.09887	8.81637	0.0325618	ENST00000457076	ENST00000423402,ENST00000457076	MSTRG.19637;AF:2:70085624-70087073:70087320:70085624-70087788:70087907:-
AF	ASPRV1	1.09013	2.97465	0.535867	1.04065	8.50288	0.041919	ENST00000457076	ENST00000629188,ENST00000457076	MSTRG.19637;AF:2:70085624-70087073:70087320:70085624-70088598:70088963:-
AF	ASPRV1	-1.41391	0.24319	0.579176	0.0781537	0.756729	0.0146364	ENST00000594548	ENST00000594548,ENST00000629836	MSTRG.19637;AF:2:70085624-70087281:70087435:70085624-70087788:70087810:-
AF	ASPRV1	-1.62372	0.197164	0.554689	0.0664775	0.584761	0.00341957	ENST00000594548	ENST00000594548,ENST00000625518	MSTRG.19637;AF:2:70085624-70087281:70087435:70085624-70088410:70088451:-
AF	ASPRV1	-1.34215	0.261284	0.628568	0.076221	0.895675	0.0327408	ENST00000594548	ENST00000594548,ENST00000629178	MSTRG.19637;AF:2:70085624-70087281:70087435:70085624-70088430:70088508:-
AF	ASPRV1	-1.59914	0.202069	0.600647	0.0622628	0.655801	0.00775925	ENST00000594548	ENST00000594548,ENST00000596028	MSTRG.19637;AF:2:70085624-70087281:70087435:70085624-70088598:70088846:-
AF	ASPRV1	-1.31096	0.26956	0.499522	0.101266	0.717546	0.00867925	ENST00000594548	ENST00000594548,ENST00000629188	MSTRG.19637;AF:2:70085624-70087281:70087435:70085624-70088598:70088963:-
AL	ASPRV1	1.13545	3.11256	0.531216	1.09887	8.81637	0.0325618	ENST00000457076	ENST00000423402,ENST00000457076	MSTRG.19637;AL:2:69963388:69963500-70051203:69996818:69996888-70051203:-
AL	ASPRV1	1.15608	3.17745	0.539401	1.10392	9.14571	0.0320921	ENST00000457076	ENST00000413069,ENST00000457076	MSTRG.19637;AL:2:69963388:69963500-70051203:70032198:70032255-70051203:-
AL	ASPRV1	1.09421	2.98681	0.53892	1.03867	8.5889	0.0423188	ENST00000457076	ENST00000627487,ENST00000457076	MSTRG.19637;AL:2:69963388:69963500-70051203:70032204:70032255-70051203:-
AL	ASPRV1	1.26551	3.54491	0.579893	1.13763	11.0461	0.0290858	ENST00000457076	ENST00000630377,ENST00000457076	MSTRG.19637;AL:2:69963388:69963500-70051203:70050170:70050252-70051203:-
AL	ASPRV1	-1.67353	0.187584	0.7605	0.0422529	0.832787	0.0277668	ENST00000627487	ENST00000627487,ENST00000604346	MSTRG.19637;AL:2:70032204:70032255-70051203:70046614:70046796-70051203:-
AL	ASPRV1	-1.73269	0.176808	0.628609	0.0515738	0.606144	0.00584442	ENST00000627487	ENST00000627487,ENST00000627155	MSTRG.19637;AL:2:70032204:70032255-70051203:70050048:70050252-70051203:-
AL	ASPRV1	-1.37011	0.254078	0.634486	0.0732641	0.881134	0.0308184	ENST00000627487	ENST00000627487,ENST00000630377	MSTRG.19637;AL:2:70032204:70032255-70051203:70050170:70050252-70051203:-
A3	CLEC4F	-1.74273	0.175042	0.794883	0.0368585	0.831282	0.0283482	ENST00000272367	ENST00000426626,ENST00000272367	MSTRG.19653;A3:2:70809382-70809739:70809142-70809739:-
SE	AC007040.2	-1.25771	0.284303	0.602629	0.0872615	0.926276	0.036884	ENST00000422761	ENST00000447639,ENST00000422761	MSTRG.19662;SE:2:70942433-70947534:70947671-70948227:-
AL	ANKRD53	-1.41082	0.243943	0.713207	0.0602845	0.987125	0.0479137	ENST00000460927	ENST00000457410,ENST00000460927	MSTRG.19665;AL:2:70982697-70984123:70984225:70982697-70984611:70985341:+
AF	EMX1	1.25214	3.49783	0.564201	1.15758	10.5693	0.0264649	ENST00000258106	ENST00000258106,ENST00000491023	MSTRG.19683;AF:2:72917475:72918372-72924309:72923414:72923721-72924309:+
AF	SMYD5	-1.74	0.17552	0.703659	0.0441949	0.697081	0.0134063	ENST00000258100	ENST00000258100,ENST00000474652	MSTRG.19688;AF:2:73214238:73214362-73218861:73214590:73214705-73218861:+
AF	AC006030.1	-1.29982	0.27258	0.516264	0.0990943	0.749787	0.0118106	ENST00000463583	ENST00000477966,ENST00000463583	MSTRG.19716;AF:2:74372948-74373198:74373382:74372948-74374323:74374695:-
A3	AC005041.1	-1.69219	0.184115	0.709643	0.0458185	0.739842	0.0170991	ENST00000517883,ENST00000640331	ENST00000640331,ENST00000517883,ENST00000612891	MSTRG.19722;A3:2:74416241-74421543:74416232-74421543:-
RI	MOGS	-1.76368	0.171414	0.72218	0.0416222	0.705937	0.0145998	ENST00000649075,ENST00000486036	ENST00000649075,ENST00000486036,ENST00000647915	MSTRG.19726;RI:2:74464896:74464987-74465314:74465400:-
AL	LOXL3	-2.25925	0.104429	0.629878	0.0303856	0.358901	0.000334763	ENST00000413469	ENST00000413469,ENST00000484369	MSTRG.19737;AL:2:74536711:74536928-74549369:74539793:74539849-74549369:-
A3	DOK1	-1.45573	0.233229	0.610626	0.0704721	0.771878	0.0171255	ENST00000485132,ENST00000482206	ENST00000485132,ENST00000475191,ENST00000482206	MSTRG.19738;A3:2:74554859-74555154:74554859-74555156:+
AL	MRPL19	-1.29966	0.272625	0.527018	0.0970436	0.765884	0.0136607	ENST00000409374	ENST00000453233,ENST00000409374	MSTRG.19758;AL:2:75655302-75670579:75670753:75655302-75690634:75690851:+
SE	MRPL19	-1.36451	0.255506	0.616116	0.0763771	0.854752	0.026781	ENST00000409374	ENST00000492255,ENST00000409374	MSTRG.19758;SE:2:75654917-75655064:75655302-75670579:+
SE	ELMOD3	-1.58524	0.204898	0.664161	0.0557448	0.753136	0.0169942	ENST00000429764	ENST00000429764,ENST00000490508	MSTRG.19795;SE:2:85355716-85356967:85357252-85362186:+
AF	ST3GAL5	-1.09715	0.333822	0.496343	0.126191	0.883086	0.0270732	ENST00000490946	ENST00000455892,ENST00000490946	MSTRG.19818;AF:2:85863485-85865858:85866200:85863485-85888277:85888386:-
AF	ST3GAL5	-1.20504	0.299681	0.611357	0.0904213	0.993224	0.0487141	ENST00000490946	ENST00000639541,ENST00000490946	MSTRG.19818;AF:2:85863485-85865858:85866200:85863485-85888824:85888997:-
AF	ST3GAL5	-1.45795	0.232712	0.58119	0.074492	0.726992	0.0121224	ENST00000490946	ENST00000638956,ENST00000490946	MSTRG.19818;AF:2:85863485-85865858:85866200:85863485-85888824:85889037:-
AF	ST3GAL5	-1.5599	0.210157	0.666201	0.0569472	0.77556	0.0192072	ENST00000461199	ENST00000638542,ENST00000461199,ENST00000377332	MSTRG.19818;AF:2:85863485-85887407:85887940:85863485-85888824:85888958:-
AF	ST3GAL5	-1.43848	0.237289	0.650441	0.0663165	0.849052	0.0269985	ENST00000461199	ENST00000461199,ENST00000639119	MSTRG.19818;AF:2:85863485-85887407:85887940:85863485-85888824:85888963:-
AF	ST3GAL5	-1.63382	0.195183	0.586314	0.0618542	0.615904	0.00532653	ENST00000461199	ENST00000461199,ENST00000638956	MSTRG.19818;AF:2:85863485-85887407:85887940:85863485-85888824:85889037:-
AF	ST3GAL5	-1.64231	0.193533	0.769834	0.0428026	0.875061	0.0328978	ENST00000639432	ENST00000639432,ENST00000639119	MSTRG.19818;AF:2:85863485-85888228:85888401:85863485-85888824:85888963:-
AF	ST3GAL5	-1.3563	0.257613	0.658888	0.0708144	0.937163	0.0395459	ENST00000639184	ENST00000639184,ENST00000639119	MSTRG.19818;AF:2:85863485-85888608:85888747:85863485-85888824:85888963:-
AF	ST3GAL5	-1.55508	0.211172	0.760624	0.0475545	0.937734	0.0409056	ENST00000639184	ENST00000639184,ENST00000640024	MSTRG.19818;AF:2:85863485-85888608:85888747:85863485-85888824:85888967:-
AF	ST3GAL5	-1.29769	0.273163	0.625601	0.0801511	0.930967	0.0380511	ENST00000639184	ENST00000639184,ENST00000638956	MSTRG.19818;AF:2:85863485-85888608:85888747:85863485-85888824:85889037:-
AF	ST3GAL5	-1.39074	0.248892	0.636163	0.0715333	0.865991	0.0288058	ENST00000640992	ENST00000640222,ENST00000640992	MSTRG.19818;AF:2:85863485-85888608:85888776:85863485-85888824:85888826:-
AF	ST3GAL5	-1.451	0.234335	0.70556	0.0587847	0.93414	0.039732	ENST00000640992	ENST00000639945,ENST00000473122,ENST00000640992	MSTRG.19818;AF:2:85863485-85888608:85888776:85863485-85888824:85888908:-
AF	ST3GAL5	-1.20629	0.299305	0.587202	0.0946861	0.946109	0.0399461	ENST00000640992	ENST00000461892,ENST00000640992	MSTRG.19818;AF:2:85863485-85888608:85888776:85863485-85888824:85888910:-
AF	ST3GAL5	-1.65111	0.191838	0.712652	0.0474596	0.775434	0.0205121	ENST00000640992	ENST00000639119,ENST00000640992	MSTRG.19818;AF:2:85863485-85888608:85888776:85863485-85888824:85888963:-
AF	ST3GAL5	-1.40123	0.246293	0.661031	0.0674189	0.899751	0.0340254	ENST00000640992	ENST00000639608,ENST00000640992	MSTRG.19818;AF:2:85863485-85888608:85888776:85863485-85888824:85888990:-
AF	ST3GAL5	-1.20074	0.300972	0.581483	0.0962868	0.940773	0.0389267	ENST00000640992	ENST00000639541,ENST00000640992	MSTRG.19818;AF:2:85863485-85888608:85888776:85863485-85888824:85888997:-
AF	ST3GAL5	-1.2911	0.274967	0.548018	0.0939305	0.804923	0.0184753	ENST00000640992	ENST00000638855,ENST00000640992	MSTRG.19818;AF:2:85863485-85888608:85888776:85863485-85888824:85889000:-
AF	ST3GAL5	-1.69906	0.182856	0.64967	0.051181	0.653296	0.00891601	ENST00000640992	ENST00000640992,ENST00000638956	MSTRG.19818;AF:2:85863485-85888608:85888776:85863485-85888824:85889037:-
AL	ST3GAL5	-1.51551	0.219695	0.707061	0.0549502	0.878359	0.0320811	ENST00000640378	ENST00000640378,ENST00000640849	MSTRG.19818;AL:2:85839149:85840392-85846377:85844408:85844554-85846377:-
AF	CHMP3	-1.18727	0.305051	0.588361	0.0962852	0.966466	0.0435978	ENST00000409810	ENST00000409810,ENST00000486404	MSTRG.19831;AF:2:86542312-86542788:86542847:86542312-86561635:86561941:-
AF	CHMP3	-1.27958	0.278153	0.641374	0.0791308	0.977738	0.0460356	ENST00000393773	ENST00000485465,ENST00000393773	MSTRG.19831;AF:2:86542312-86563093:86563166:86542312-86563304:86563440:-
AF	ITPRIPL1	-1.58815	0.204304	0.531143	0.0721384	0.57861	0.00278926	ENST00000420176,ENST00000536814	ENST00000420728,ENST00000420176,ENST00000536814	MSTRG.19928;AF:2:96325331:96325565-96326642:96326204:96326308-96326642:+
A5	FER1L5	-1.56258	0.209594	0.551693	0.0710849	0.617989	0.00462087	ENST00000624922,ENST00000623019	ENST00000641731,ENST00000436930,ENST00000623019,ENST00000624922	MSTRG.19934;A5:2:96686350-96687816:96686335-96687816:+
AF	C2orf92	-1.27978	0.278098	0.641023	0.0791694	0.976871	0.0458829	ENST00000605331	ENST00000605331,ENST00000628093	MSTRG.19960;AF:2:97694532:97694599-97699026:97697257:97697321-97699026:+
A3	NPHP1	-1.13615	0.321054	0.554398	0.108311	0.951661	0.0404294	ENST00000316534	ENST00000393272,ENST00000316534	MSTRG.20074;A3:2:110163135-110164520:110163132-110164520:-
AF	ACOXL	-1.13147	0.322557	0.524447	0.115398	0.901606	0.0309696	ENST00000340561	ENST00000340561,ENST00000448863	MSTRG.20087;AF:2:110732634:110732774-110768368:110732855:110733108-110768368:+
MX	PAX8-AS1	-1.2569	0.284535	0.608338	0.086361	0.937464	0.0388174	ENST00000617509,ENST00000616073	ENST00000451179,ENST00000616073,ENST00000617509	MSTRG.20144;MX:2:113235570-113236513:113236622-113255390:113235570-113238090:113238212-113255390:+
MX	PAX8-AS1	-1.15344	0.31555	0.549473	0.107487	0.926362	0.0358018	ENST00000617509,ENST00000616073	ENST00000616073,ENST00000623306,ENST00000617509	MSTRG.20144;MX:2:113235570-113236513:113236622-113255390:113235570-113250767:113250922-113255390:+
SE	CLASP1	-1.20999	0.298201	0.581626	0.0953735	0.932372	0.0374929	ENST00000541377	ENST00000541377,ENST00000646274,ENST00000409078,ENST00000452274,ENST00000263710	MSTRG.20208;SE:2:121430177-121445449:121445496-121447337:-
AF	TSN	-2.05873	0.127616	0.65628	0.0352598	0.461884	0.00170708	ENST00000467324	ENST00000409193,ENST00000467324	MSTRG.20217;AF:2:121755659:121755953-121757240:121756171:121756691-121757240:+
AL	AC010976.1	-1.55826	0.210501	0.577164	0.0679159	0.652435	0.00693677	ENST00000627259	ENST00000631170,ENST00000627259	MSTRG.20231;AL:2:127482975-127484473:127484691:127482975-127489532:127489540:+
AL	AC010976.1	-1.47017	0.229887	0.552019	0.0779173	0.678255	0.00773883	ENST00000627259	ENST00000595561,ENST00000627259	MSTRG.20231;AL:2:127482975-127484473:127484691:127482975-127489532:127489795:+
SE	LIMS2	-1.06646	0.344226	0.512725	0.126012	0.940322	0.0375279	ENST00000409808	ENST00000545738,ENST00000409808	MSTRG.20235;SE:2:127673743-127674314:127674421-127675014:-
SE	POLR2D	-1.32155	0.266722	0.668411	0.0719625	0.988579	0.0480248	ENST00000409955	ENST00000409955,ENST00000487079	MSTRG.20240;SE:2:127848185-127852925:127853105-127858028:-
SE	GTDC1	-1.55468	0.211256	0.690277	0.0546065	0.817286	0.0243058	ENST00000241391,ENST00000392871	ENST00000241391,ENST00000392867,ENST00000392871	MSTRG.20376;SE:2:143952843-143970653:143970762-144007182:-
AL	TEX41	1.22874	3.41692	0.512323	1.25183	9.32662	0.0164683	ENST00000602108	ENST00000602108,ENST00000627545	MSTRG.20383;AL:2:145172131-145182204:145182641:145172131-145220362:145221066:+
A5	MBD5	-1.89745	0.14995	0.60872	0.0454783	0.494414	0.00182629	ENST00000628572	ENST00000629878,ENST00000628572	MSTRG.20393;A5:2:148490787-148502436:148489500-148502436:+
AF	MBD5	-1.31618	0.268158	0.670198	0.0720969	0.997387	0.0495454	ENST00000642680	ENST00000478804,ENST00000642680	MSTRG.20393;AF:2:148021506:148021684-148178700:148068572:148068593-148178700:+
AF	PKP4	-1.50872	0.221192	0.594406	0.0689939	0.709134	0.0111423	ENST00000426248	ENST00000426248,ENST00000421462	MSTRG.20460;AF:2:158456964:158457218-158533180:158457455:158458307-158533180:+
RI	ITGB6	-1.39915	0.246808	0.511737	0.0905248	0.6729	0.00625493	ENST00000409583	ENST00000409583,ENST00000409872	MSTRG.20483;RI:2:160200003:160200078-160200186:160200304:-
AF	TANK	-1.33851	0.262237	0.658942	0.0720777	0.954084	0.042225	ENST00000463502	ENST00000456358,ENST00000463502	MSTRG.20486;AF:2:161136966:161137063-161179614:161160726:161160822-161179614:+
AF	TANK	-1.37341	0.253242	0.674944	0.0674564	0.950713	0.0418661	ENST00000405852	ENST00000456358,ENST00000405852	MSTRG.20486;AF:2:161160437:161160484-161179614:161160726:161160822-161179614:+
A3	AC245100.4	-1.83816	0.15911	0.78188	0.0343685	0.736607	0.0187258	ENST00000635493,ENST00000445243	ENST00000634638,ENST00000635493,ENST00000445243	MSTRG.2051;A3:1:148425664-148427836:148425664-148427839:+
AF	SCN1A	-1.24802	0.287073	0.631188	0.0833151	0.989147	0.0480132	ENST00000637968	ENST00000637968,ENST00000636194	MSTRG.20532;AF:2:166077801-166126924:166127034:166077801-166127771:166128039:-
AL	PHOSPHO2	-1.22859	0.292704	0.562467	0.0971979	0.881458	0.0289407	ENST00000476919	ENST00000476919,ENST00000449906	MSTRG.20557;AL:2:169697982-169698187:169698300:169697982-169700946:169701118:+
AL	ITGA6-AS1	-2.09655	0.122879	0.778372	0.0267255	0.564976	0.00707038	ENST00000458314	ENST00000458314,ENST00000417539	MSTRG.20595;AL:2:172464262:172464574-172465824:172465147:172465711-172465824:-
AF	PDE4DIP	-1.41004	0.244134	0.714465	0.0601832	0.990336	0.0484322	ENST00000585156	ENST00000617527,ENST00000585156	MSTRG.2059;AF:1:148808485:148808737-148863250:148844441:148844794-148863250:+
AF	CHN1	-1.31875	0.26747	0.627253	0.0782269	0.914522	0.0355168	ENST00000409089	ENST00000443238,ENST00000409089	MSTRG.20626;AF:2:174846957-174847313:174847381:174846957-174847719:174847751:-
AL	HOXD3	-1.70664	0.181474	0.564259	0.0600504	0.548419	0.00248985	ENST00000459979	ENST00000459979,ENST00000432796	MSTRG.20640;AL:2:176136999-176138997:176139663:176136999-176169031:176169415:+
MX	HAGLR	-1.77578	0.169351	0.746045	0.0392422	0.730842	0.0173005	ENST00000417086	ENST00000645228,ENST00000417086	MSTRG.20642;MX:2:176176692-176176899:176176939-176177332:176176692-176177001:176177070-176177332:-
AF	ZNF385B	-1.8823	0.152239	0.543807	0.0524368	0.441992	0.000537481	ENST00000495289	ENST00000475539,ENST00000495289	MSTRG.20688;AF:2:179518638-179536336:179536503:179518638-179745713:179745854:-
AF	ZNF385B	-1.96003	0.140855	0.532922	0.0495618	0.40031	0.000235179	ENST00000336917	ENST00000439340,ENST00000336917	MSTRG.20688;AF:2:179544969-179562399:179562588:179544969-179583975:179584067:-
AF	ZNF385B	-2.0148	0.133347	0.517393	0.0483702	0.367612	9.8548e-05	ENST00000336917	ENST00000463918,ENST00000336917	MSTRG.20688;AF:2:179544969-179562399:179562588:179544969-179660077:179660182:-
AF	ZNF385B	-1.50709	0.221554	0.625627	0.0650049	0.755118	0.0159996	ENST00000336917	ENST00000409343,ENST00000336917	MSTRG.20688;AF:2:179544969-179562399:179562588:179544969-179745713:179746042:-
AF	ZNF385B	-2.03449	0.130747	0.528972	0.0463629	0.368718	0.000120004	ENST00000336917	ENST00000336917,ENST00000644742	MSTRG.20688;AF:2:179544969-179562399:179562588:179544969-179769503:179769755:-
AF	ZNF385B	-1.32759	0.265114	0.647956	0.0744547	0.944006	0.0404725	ENST00000469551	ENST00000469551,ENST00000644742	MSTRG.20688;AF:2:179544969-179562399:179562620:179544969-179769503:179769755:-
AF	ZNF385B	-1.93984	0.143728	0.671252	0.0385629	0.535687	0.00385393	ENST00000439340	ENST00000463918,ENST00000439340	MSTRG.20688;AF:2:179544969-179583975:179584067:179544969-179660077:179660182:-
AF	ZNF385B	-2.29541	0.10072	0.772807	0.0221462	0.458067	0.00297578	ENST00000439340	ENST00000439340,ENST00000644742	MSTRG.20688;AF:2:179544969-179583975:179584067:179544969-179769503:179769755:-
AF	TTN-AS1	-1.46194	0.231786	0.649597	0.0648857	0.82799	0.024415	ENST00000626954	ENST00000590932,ENST00000626954	MSTRG.20696;AF:2:178528740:178528813-178597596:178541747:178542361-178597596:+
AL	TTN-AS1	-1.13483	0.321478	0.5309	0.113566	0.910027	0.0325532	ENST00000626954	ENST00000592630,ENST00000626954	MSTRG.20696;AL:2:178597681-178632375:178633078:178597681-178713754:178713900:+
SE	TTN-AS1	-1.78665	0.16752	0.74984	0.0385302	0.728334	0.0171855	ENST00000630096	ENST00000630096,ENST00000592750	MSTRG.20696;SE:2:178523636-178528724:178528813-178597596:+
AF	GULP1	-1.55845	0.210462	0.6275	0.061524	0.719951	0.0130067	ENST00000409830	ENST00000409637,ENST00000409830	MSTRG.20753;AF:2:188291877:188292166-188383763:188292839:188293112-188383763:+
MX	AC006460.2	-1.9799	0.138083	0.796245	0.0289984	0.657513	0.0128989	ENST00000638173	ENST00000638173,ENST00000640211	MSTRG.20782;MX:2:190628715-190629751:190629825-190648220:190628715-190640951:190641462-190648220:-
A3	TMEFF2	-1.03185	0.356347	0.516476	0.129494	0.980615	0.0457311	ENST00000392314	ENST00000272771,ENST00000392314	MSTRG.20800;A3:2:191950464-191953679:191950407-191953679:-
SE	HSPE1	-1.12926	0.323273	0.537093	0.112822	0.926284	0.0355063	ENST00000417097	ENST00000417097,ENST00000497443	MSTRG.20832;SE:2:197516146-197523624:197523686-197540111:+
AF	BZW1	-1.21429	0.296921	0.522843	0.10656	0.827342	0.0202073	ENST00000450637	ENST00000409226,ENST00000450637	MSTRG.20859;AF:2:200810594:200810697-200813208:200812185:200812309-200813208:+
AF	BZW1	-1.09311	0.335171	0.537373	0.116911	0.960902	0.0419332	ENST00000450637	ENST00000452790,ENST00000450637	MSTRG.20859;AF:2:200810594:200810697-200813208:200812356:200812493-200813208:+
AF	BZW1	-1.25634	0.284694	0.530869	0.100578	0.805852	0.0179537	ENST00000450637	ENST00000450637,ENST00000419090	MSTRG.20859;AF:2:200810594:200810697-200813208:200812989:200813050-200813208:+
AF	BZW1	-1.05127	0.349495	0.534479	0.1226	0.996302	0.0491952	ENST00000447069	ENST00000447069,ENST00000419090	MSTRG.20859;AF:2:200812676:200812885-200813208:200812989:200813050-200813208:+
A5	NIF3L1	-1.54363	0.213603	0.782307	0.0461007	0.989711	0.0484746	ENST00000359683	ENST00000359683,ENST00000426253	MSTRG.20863;A5:2:200889652-200891969:200889391-200891969:+
SE	ALS2CR12	-1.63576	0.194804	0.558423	0.065203	0.582008	0.00339784	ENST00000494223	ENST00000415745,ENST00000494223	MSTRG.20881;SE:2:201288781-201289431:201289566-201289696:-
AF	TMEM237	-1.5572	0.210724	0.730605	0.0503295	0.882281	0.0330571	ENST00000463205	ENST00000444047,ENST00000463205	MSTRG.20893;AF:2:201640924-201642609:201642653:201640924-201643359:201643402:-
AF	TMEM237	-1.53302	0.215883	0.730274	0.051595	0.903294	0.0357961	ENST00000409444	ENST00000444047,ENST00000409444	MSTRG.20893;AF:2:201640924-201642609:201642944:201640924-201643359:201643402:-
A5	NRP2	-1.55324	0.211562	0.792208	0.0447826	0.999462	0.0499207	ENST00000272849	ENST00000357118,ENST00000272849	MSTRG.20937;A5:2:205766818-205776246:205766803-205776246:+
AF	CREB1	-1.59992	0.201913	0.59957	0.0623462	0.653914	0.00762048	ENST00000430624	ENST00000430624,ENST00000494094	MSTRG.20975;AF:2:207529737:207530018-207555628:207530072:207530134-207555628:+
AF	IDH1	-1.27915	0.278274	0.556218	0.0935446	0.8278	0.0214635	ENST00000446179	ENST00000462386,ENST00000446179	MSTRG.20984;AF:2:208253959-208254343:208254458:208253959-208254939:208255061:-
AF	IDH1	-1.26895	0.281128	0.548334	0.0959757	0.823468	0.0206577	ENST00000446179	ENST00000481557,ENST00000446179	MSTRG.20984;AF:2:208253959-208254343:208254458:208253959-208254939:208255113:-
AF	MREG	-1.66404	0.189373	0.689403	0.0490338	0.731372	0.0157899	ENST00000442122	ENST00000442122,ENST00000464722	MSTRG.21043;AF:2:216066518-216081618:216081790:216066518-216082478:216082955:-
A5	TMEM169	-1.48791	0.225844	0.585391	0.0717007	0.711368	0.0110303	ENST00000406027	ENST00000406027,ENST00000433112	MSTRG.21044;A5:2:216082232-216095838:216081973-216095838:+
A5	TMEM169	-1.40094	0.246364	0.585247	0.0782375	0.775783	0.0166763	ENST00000406027	ENST00000406027,ENST00000295658	MSTRG.21044;A5:2:216082232-216095838:216081975-216095838:+
A5	TMEM169	-1.7943	0.166244	0.68387	0.0435145	0.63512	0.00869683	ENST00000406027	ENST00000406027,ENST00000437356	MSTRG.21044;A5:2:216082232-216095838:216081979-216095838:+
AF	TMBIM1	-1.29276	0.274513	0.506557	0.101714	0.740875	0.0107092	ENST00000429501	ENST00000437694,ENST00000429501	MSTRG.21086;AF:2:218282181-218289966:218290089:218282181-218292466:218292503:-
SE	BCS1L	-2.22182	0.108412	0.615297	0.0324591	0.362093	0.000305064	ENST00000359273	ENST00000359273,ENST00000443791	MSTRG.21104;SE:2:218659743-218660939:218661307-218661406:+
SE	STK16	-2.15737	0.115629	0.707794	0.0288796	0.462959	0.00230356	ENST00000475342	ENST00000475342,ENST00000409516	MSTRG.21126;SE:2:219246085-219246657:219246876-219247415:+
SE	DNPEP	-1.13969	0.319918	0.528732	0.113496	0.901771	0.0311215	ENST00000457935	ENST00000457935,ENST00000521459	MSTRG.21133;SE:2:219384443-219385631:219385706-219385968:-
AF	OBSL1	1.20422	3.33417	0.600278	1.02809	10.813	0.0448448	ENST00000373876	ENST00000289656,ENST00000373876	MSTRG.21146;AF:2:219568324-219570221:219571241:219568324-219571394:219571464:-
AF	AC009502.1	-1.40928	0.24432	0.706438	0.061184	0.975617	0.0460531	ENST00000606673	ENST00000606673,ENST00000442416	MSTRG.21152;AF:2:219685492:219685609-219737454:219730110:219730181-219737454:+
SE	SP110	-1.58515	0.204916	0.620049	0.0607842	0.690817	0.0105731	ENST00000258381	ENST00000258381,ENST00000358662	MSTRG.21219;SE:2:230170761-230171696:230171767-230172066:-
AF	SP140	-1.57431	0.207151	0.686048	0.053991	0.794789	0.0217476	ENST00000473711	ENST00000473711,ENST00000538494	MSTRG.21220;AF:2:230225792:230225903-230237083:230230414:230230528-230237083:+
A5	CAB39	-1.32704	0.265262	0.671168	0.0711829	0.988494	0.0480183	ENST00000409788	ENST00000410084,ENST00000409788	MSTRG.21226;A5:2:230714058-230759959:230713802-230759959:+
AF	GIGYF2	-1.35245	0.258606	0.624016	0.0761158	0.878621	0.0302095	ENST00000331342	ENST00000331342,ENST00000476690	MSTRG.21268;AF:2:232870284:232870414-232875940:232875610:232875805-232875940:+
AL	UGT1A8	-1.12715	0.323956	0.508486	0.119581	0.877628	0.0266456	ENST00000360418	ENST00000373409,ENST00000360418,ENST00000373426,ENST00000305208,ENST00000373414,ENST00000482026	MSTRG.21284;AL:2:233768439-233769531:233771615:233768439-233772262:233773299:+
AL	MLPH	-1.77994	0.168648	0.774819	0.0369363	0.770029	0.0216051	ENST00000485956	ENST00000494110,ENST00000485956	MSTRG.21324;AL:2:237534647-237537499:237537725:237534647-237540348:237540446:+
AL	ERFE	1.21049	3.35511	0.510927	1.23255	9.13291	0.0178269	ENST00000546354	ENST00000546354,ENST00000479091	MSTRG.21336;AL:2:238165684-238166956:238167054:238165684-238167872:238168875:+
AF	GPC1	-1.82449	0.1613	0.756381	0.036627	0.710339	0.0158595	ENST00000426280	ENST00000427506,ENST00000426280	MSTRG.21357;AF:2:240454838:240455020-240459030:240457434:240457469-240459030:+
AF	ANKMY1	-1.42727	0.239963	0.727398	0.0576743	0.998406	0.0497442	ENST00000401804	ENST00000401804,ENST00000403283	MSTRG.21360;AF:2:240557352-240557881:240558002:240557352-240560731:240561110:-
AF	CAPN10	-1.47237	0.229381	0.65924	0.0630104	0.835033	0.0255202	ENST00000430267	ENST00000430267,ENST00000407714	MSTRG.21364;AF:2:240618943:240619031-240629949:240625245:240625568-240629949:+
SE	CAPN10	-1.52174	0.218331	0.584715	0.0694073	0.686795	0.00925379	ENST00000357048	ENST00000354082,ENST00000357048	MSTRG.21364;SE:2:240595304-240596319:240596521-240597888:+
A3	HDLBP	-1.7474	0.174226	0.677134	0.0462098	0.656885	0.00986322	ENST00000423693,ENST00000417540,ENST00000496569	ENST00000423693,ENST00000496569,ENST00000428482,ENST00000417540	MSTRG.21379;A3:2:241269295-241315570:241269273-241315570:-
AF	SEPT2	-1.20285	0.300338	0.5232	0.107711	0.83745	0.0215039	ENST00000492978	ENST00000492978,ENST00000464128	MSTRG.21380;AF:2:241315270:241315610-241324216:241315944:241315982-241324216:+
SE	SEPT2	-1.52223	0.218224	0.73602	0.0515704	0.92343	0.0386217	ENST00000469434,ENST00000457335,ENST00000494824,ENST00000462147	ENST00000462147,ENST00000464128,ENST00000494824,ENST00000469434,ENST00000457335	MSTRG.21380;SE:2:241335212-241335959:241336098-241337382:+
AL	PRUNE1	-1.8338	0.159806	0.748247	0.0368709	0.692631	0.0142544	ENST00000467771	ENST00000368937,ENST00000467771	MSTRG.2138;AL:1:151027327-151028786:151028953:151027327-151033806:151035207:+
AL	PRUNE1	-1.40397	0.245619	0.675756	0.0653216	0.923563	0.037743	ENST00000467771	ENST00000368935,ENST00000467771	MSTRG.2138;AL:1:151027327-151028786:151028953:151027327-151033806:151035713:+
AF	D2HGDH	-1.5417	0.214017	0.686191	0.0557651	0.821364	0.024656	ENST00000432449	ENST00000486953,ENST00000432449	MSTRG.21395;AF:2:241748830:241748942-241750151:241748990:241749008-241750151:+
AL	CSNK2A1	-1.54703	0.21288	0.74212	0.0497095	0.91165	0.0371051	ENST00000619801	ENST00000619801,ENST00000400227	MSTRG.21426;AL:20:473337:473950-486376:478465:478760-486376:-
AL	CSNK2A1	-1.32331	0.266252	0.660896	0.0729016	0.972408	0.0452525	ENST00000619801	ENST00000645840,ENST00000619801	MSTRG.21426;AL:20:473337:473950-486376:481155:484076-486376:-
AF	SIRPG	1.12943	3.09391	0.549662	1.0535	9.08615	0.0399002	ENST00000381580	ENST00000344103,ENST00000381580	MSTRG.21439;AF:20:1649408-1651224:1651377:1649408-1657642:1657756:-
A3	GNRH2	-1.06191	0.345796	0.491698	0.131912	0.906471	0.030798	ENST00000245983	ENST00000380346,ENST00000245983	MSTRG.21455;A3:20:3044568-3044679:3044568-3044703:+
AF	SLC23A2	-1.18988	0.304259	0.516814	0.110492	0.837832	0.0213168	ENST00000338244	ENST00000338244,ENST00000379333	MSTRG.21490;AF:20:4970919-5001406:5001499:4970919-5010182:5010293:-
SE	MACROD2	-1.58784	0.204367	0.670427	0.0549214	0.760464	0.0178653	ENST00000402914,ENST00000378058	ENST00000642719,ENST00000378058,ENST00000217246,ENST00000402914	MSTRG.21564;SE:20:16041278-16044571:16044639-16049830:+
AF	PCSK2	-1.2197	0.295318	0.511636	0.108339	0.804999	0.0171291	ENST00000262545	ENST00000262545,ENST00000470007	MSTRG.21583;AF:20:17226991:17227482-17260240:17228131:17228302-17260240:+
SE	PCSK2	-1.40953	0.244259	0.522412	0.0877349	0.68003	0.00697338	ENST00000377899,ENST00000262545	ENST00000536609,ENST00000262545,ENST00000377899	MSTRG.21583;SE:20:17227482-17260240:17260344-17358327:+
AF	ZNF133	-1.15494	0.315076	0.580855	0.100923	0.983651	0.0467738	ENST00000434018	ENST00000434018,ENST00000316358	MSTRG.21597;AF:20:18288529:18288604-18305668:18297985:18298062-18305668:+
MX	ZNF133	-1.11035	0.329445	0.547771	0.112595	0.963933	0.0426599	ENST00000360010,ENST00000628216	ENST00000628216,ENST00000401790,ENST00000360010	MSTRG.21597;MX:20:18288604-18297985:18298062-18305681:18288604-18305008:18305178-18305681:+
AF	TM9SF4	-1.3862	0.250024	0.66272	0.068214	0.91641	0.0364671	ENST00000442842	ENST00000442842,ENST00000417389	MSTRG.21737;AF:20:32109717:32109755-32133013:32109767:32110039-32133013:+
AF	ASXL1	-1.05745	0.34734	0.523849	0.12441	0.969741	0.0435268	ENST00000643168	ENST00000306058,ENST00000643168	MSTRG.21744;AF:20:32359237:32359642-32366384:32359747:32359791-32366384:+
AF	DNMT3B	-1.48413	0.2267	0.699884	0.0575055	0.893704	0.033961	ENST00000328111	ENST00000328111,ENST00000201963	MSTRG.21753;AF:20:32762385:32762699-32780318:32779852:32780145-32780318:+
AF	NECAB3	-1.26114	0.28333	0.607296	0.086171	0.931586	0.0378333	ENST00000463246	ENST00000498353,ENST00000463246	MSTRG.21770;AF:20:33660395-33662035:33662184:33660395-33662212:33662423:-
AF	RALY	-1.54602	0.213094	0.700904	0.0539463	0.84175	0.0274015	ENST00000413297	ENST00000413297,ENST00000442805	MSTRG.21781;AF:20:33993802:33994131-34031522:34029861:34029927-34031522:+
AF	GSS	-1.73065	0.177169	0.797316	0.0371288	0.845403	0.0299616	ENST00000643443	ENST00000643443,ENST00000643188	MSTRG.21806;AF:20:34951860-34955727:34955755:34951860-34955870:34956027:-
AF	GSS	-1.82644	0.160986	0.705579	0.040383	0.641768	0.00963761	ENST00000642538	ENST00000642538,ENST00000643188	MSTRG.21806;AF:20:34951860-34955727:34955788:34951860-34955870:34956027:-
SE	GSS	-1.41581	0.242728	0.641506	0.069035	0.853436	0.027313	ENST00000642538	ENST00000642538,ENST00000451957,ENST00000646735	MSTRG.21806;SE:20:34937023-34942931:34943006-34945953:-
A5	MRPL9	-1.3701	0.25408	0.570377	0.0830741	0.777099	0.016301	ENST00000467306	ENST00000486707,ENST00000467306	MSTRG.2180;A5:1:151762500-151762950:151762500-151762955:-
AL	MMP24OS	-1.79306	0.16645	0.634313	0.0480126	0.577048	0.00470191	ENST00000456350	ENST00000453892,ENST00000456350	MSTRG.21819;AL:20:35225600:35225997-35272005:35256037:35256406-35272005:-
MX	ERGIC3	-1.63293	0.195356	0.677561	0.0517708	0.737168	0.0159517	ENST00000416206	ENST00000416206,ENST00000357394	MSTRG.21829;MX:20:35548865-35549163:35549207-35555044:35548865-35554372:35554386-35555044:+
A3	CPNE1	-1.63088	0.195758	0.606742	0.0596018	0.642952	0.00718973	ENST00000435161	ENST00000431148,ENST00000435161	MSTRG.21834;A3:20:35659014-35664879:35658982-35664879:-
A3	RBM39	-1.8994	0.149658	0.784782	0.0321435	0.6968	0.015508	ENST00000528062	ENST00000455343,ENST00000528062	MSTRG.21839;A3:20:35729365-35731941:35729362-35731941:-
A5	TGIF2	-1.60692	0.200505	0.681634	0.0527129	0.762665	0.0184012	ENST00000373872	ENST00000373872,ENST00000373874	MSTRG.21858;A5:20:36573745-36578741:36573652-36578741:+
AF	TGIF2	-1.19777	0.301867	0.536016	0.105574	0.863125	0.0254453	ENST00000373872	ENST00000373872,ENST00000560025	MSTRG.21858;AF:20:36573607:36573745-36578741:36574672:36574848-36578741:+
AF	TGIF2	-1.35675	0.257496	0.543944	0.0886674	0.747783	0.012621	ENST00000558530	ENST00000558530,ENST00000560025	MSTRG.21858;AF:20:36574553:36574635-36578741:36574672:36574848-36578741:+
AL	TGIF2	-1.16608	0.311587	0.535112	0.109167	0.889341	0.0293225	ENST00000560025	ENST00000558465,ENST00000560025	MSTRG.21858;AL:20:36578966-36590910:36591429:36578966-36591556:36592298:+
AF	BLCAP	-1.25489	0.285107	0.512808	0.104353	0.778951	0.0144011	ENST00000432507	ENST00000649668,ENST00000432507	MSTRG.21878;AF:20:37519350-37520438:37520589:37519350-37527793:37527875:-
AF	BLCAP	-1.90393	0.148982	0.624049	0.0438471	0.506203	0.00228132	ENST00000397135	ENST00000397135,ENST00000649668	MSTRG.21878;AF:20:37519350-37527574:37527723:37519350-37527793:37527875:-
MX	CTNNBL1	-1.26431	0.282434	0.53533	0.0989105	0.806475	0.0181894	ENST00000447935	ENST00000405275,ENST00000628103,ENST00000447935	MSTRG.21881;MX:20:37694152-37694927:37695033-37732879:37694152-37727302:37727402-37732879:+
A3	ZHX3	-1.36658	0.254978	0.558359	0.0853547	0.761691	0.0143856	ENST00000544979	ENST00000544979,ENST00000559436	MSTRG.21923;A3:20:41185201-41202283:41185195-41202283:-
AF	ZHX3	-1.26914	0.281074	0.593315	0.0878597	0.89919	0.0324308	ENST00000544979	ENST00000544979,ENST00000487057	MSTRG.21923;AF:20:41269083-41272204:41272258:41269083-41299966:41300090:-
AF	ZHX3	-1.55868	0.210414	0.6062	0.0641321	0.690354	0.0101338	ENST00000544979	ENST00000560361,ENST00000544979	MSTRG.21923;AF:20:41269083-41272204:41272258:41269083-41299966:41300094:-
AF	ZHX3	-1.73068	0.177164	0.603014	0.0543362	0.577647	0.00410413	ENST00000544979	ENST00000544979,ENST00000432768	MSTRG.21923;AF:20:41269083-41272204:41272258:41269083-41299966:41300126:-
AF	L3MBTL1	-1.78399	0.167967	0.707184	0.0420017	0.671707	0.0116469	ENST00000373077	ENST00000617268,ENST00000373077	MSTRG.21940;AF:20:43559027:43559159-43566473:43564786:43565286-43566473:+
AF	L3MBTL1	-1.61629	0.198633	0.516779	0.0721388	0.546935	0.00176222	ENST00000373077	ENST00000423407,ENST00000373077	MSTRG.21940;AF:20:43559027:43559159-43566473:43565115:43565286-43566473:+
AF	L3MBTL1	-1.2935	0.27431	0.515698	0.0998338	0.75371	0.0121332	ENST00000373077	ENST00000426287,ENST00000373077	MSTRG.21940;AF:20:43559027:43559159-43566473:43566316:43566370-43566473:+
SE	OSER1-DT	-1.62433	0.197044	0.712789	0.0487344	0.796691	0.0226768	ENST00000623343	ENST00000437730,ENST00000623343	MSTRG.21947;SE:20:44215003-44217367:44217682-44223719:+
AF	UBE2V1	-1.1283	0.323582	0.567312	0.106436	0.98374	0.0467166	ENST00000461960	ENST00000461960,ENST00000483534	MSTRG.22066;AF:20:50096820-50113107:50113125:50096820-50115485:50115957:-
A5	STX16	-1.36979	0.25416	0.621333	0.0752016	0.858987	0.0274821	ENST00000460655	ENST00000460655,ENST00000496117	MSTRG.22146;A5:20:58651531-58652073:58651406-58652073:+
A5	STX16	-1.44801	0.235039	0.632419	0.0680493	0.811812	0.0220428	ENST00000460655	ENST00000312283,ENST00000458280,ENST00000460655	MSTRG.22146;A5:20:58651531-58652073:58651414-58652073:+
AF	ARFGAP1	-1.53737	0.214947	0.73761	0.0506379	0.912401	0.0371373	ENST00000518601	ENST00000518601,ENST00000522403	MSTRG.22231;AF:20:63272864:63272920-63275577:63273204:63273410-63275577:+
AF	RTEL1	-1.27237	0.280168	0.647447	0.0787608	0.996612	0.0493904	ENST00000356810	ENST00000356810,ENST00000646389	MSTRG.22249;AF:20:63658360:63658459-63659233:63658620:63658752-63659233:+
AF	ARFRP1	-1.43851	0.23728	0.692972	0.0610102	0.922826	0.0379067	ENST00000618838	ENST00000618838,ENST00000614942	MSTRG.22250;AF:20:63707092-63707810:63707838:63707092-63707867:63708013:-
AL	CU633967.1	1.18396	3.26728	0.52038	1.17825	9.06014	0.022895	ENST00000622939	ENST00000622939,ENST00000624627	MSTRG.22283;AL:21:5585987-5588137:5588184:5585987-5590019:5591228:+
AL	CU633904.1	1.12926	3.09337	0.564517	1.02309	9.35298	0.0454568	ENST00000624907	ENST00000624907,ENST00000625096	MSTRG.22298;AL:21:7462991-7465141:7465376:7462991-7467023:7468875:+
A5	RWDD2B	-1.67696	0.186941	0.793398	0.0394787	0.88521	0.0345455	ENST00000486719,ENST00000481411	ENST00000486719,ENST00000481411,ENST00000471269	MSTRG.22421;A5:21:29008621-29009595:29008621-29009627:-
SE	MAP3K7CL	-1.50787	0.22138	0.617437	0.0660048	0.742511	0.0146002	ENST00000339024	ENST00000339024,ENST00000399935	MSTRG.22426;SE:21:29092581-29109040:29109183-29130795:+
AF	EVA1C	-1.33235	0.263856	0.601946	0.0810942	0.858508	0.0268695	ENST00000459833	ENST00000459833,ENST00000300255	MSTRG.22461;AF:21:32412042:32412193-32453312:32412381:32413013-32453312:+
AL	IFNAR2	-1.40503	0.24536	0.66508	0.0666325	0.903484	0.0346374	ENST00000422891	ENST00000609556,ENST00000422891	MSTRG.22478;AL:21:33288261-33296184:33296239:33288261-33308976:33310187:+
A3	IFNGR2	-2.11096	0.121122	0.676321	0.0321764	0.455941	0.00180094	ENST00000439213,ENST00000381995	ENST00000405436,ENST00000381995,ENST00000439213	MSTRG.22482;A3:21:33403616-33410836:33403616-33410841:+
SE	IFNGR2	-1.22657	0.293298	0.576147	0.0948183	0.907249	0.0332616	ENST00000439213	ENST00000405436,ENST00000381995,ENST00000439213	MSTRG.22482;SE:21:33410892-33411445:33411575-33414888:+
SE	DONSON	-1.42406	0.240734	0.625689	0.0706237	0.820588	0.0228467	ENST00000303113	ENST00000457359,ENST00000303113	MSTRG.22500;SE:21:33583666-33584590:33584726-33585978:-
A5	HLCS	-1.80313	0.164782	0.676327	0.0437742	0.620298	0.0076745	ENST00000399120	ENST00000399120,ENST00000427746	MSTRG.22544;A5:21:36938994-36947333:36938994-36948166:-
AF	HLCS	-1.80313	0.164782	0.676327	0.0437742	0.620298	0.0076745	ENST00000399120	ENST00000399120,ENST00000427746	MSTRG.22544;AF:21:36962170-36966444:36966473:36962170-36990158:36990224:-
AF	PIGP	-1.48896	0.225606	0.750564	0.0518167	0.982273	0.0472787	ENST00000399102	ENST00000399103,ENST00000399102	MSTRG.22551;AF:21:37072537-37072848:37072900:37072537-37072991:37073011:-
AF	DSCR8	-1.9106	0.147991	0.75992	0.0333726	0.656267	0.0119297	ENST00000417042	ENST00000417042,ENST00000398932	MSTRG.22564;AF:21:38256875:38257185-38285587:38272250:38272557-38285587:+
AF	AP001043.1	-1.71823	0.179383	0.649235	0.0502518	0.640341	0.00813181	ENST00000623098	ENST00000623098,ENST00000380931	MSTRG.22573;AF:21:38923693-38926025:38926180:38923693-38937810:38938429:-
SE	LINC00323	-1.5361	0.215218	0.598401	0.0666067	0.695406	0.0102578	ENST00000446910	ENST00000435493,ENST00000446910	MSTRG.22604;SE:21:41143415-41145077:41145335-41147349:-
AF	TMPRSS2	-1.19365	0.303111	0.510989	0.111339	0.825195	0.0194928	ENST00000455813	ENST00000398585,ENST00000455813	MSTRG.22613;AF:21:41498189-41506445:41506604:41498189-41507950:41508065:-
AF	PDXK	-1.46091	0.232025	0.673354	0.0619977	0.868351	0.0300371	ENST00000398081	ENST00000398081,ENST00000481512	MSTRG.22658;AF:21:43719094:43719381-43734069:43733671:43733706-43734069:+
SE	TSPEAR-AS2	-2.32274	0.0980043	0.791011	0.0207939	0.461907	0.00332019	ENST00000330490	ENST00000354333,ENST00000330490	MSTRG.22684;SE:21:44517835-44518259:44518332-44518628:+
AF	ITGB2	-1.27181	0.280324	0.55048	0.0952995	0.824575	0.0208681	ENST00000397857	ENST00000397857,ENST00000522931	MSTRG.22704;AF:21:44910785-44911376:44911460:44910785-44914194:44914283:-
AF	ITGB2	-1.22079	0.294996	0.51359	0.107807	0.807208	0.0174552	ENST00000397857	ENST00000397857,ENST00000524251	MSTRG.22704;AF:21:44910785-44911376:44911460:44910785-44920821:44920899:-
AF	ITGB2	-1.30871	0.270168	0.565393	0.0892012	0.81827	0.0206296	ENST00000397857	ENST00000397857,ENST00000522688	MSTRG.22704;AF:21:44910785-44911376:44911460:44910785-44920821:44920942:-
AF	ITGB2	-1.28804	0.275812	0.545332	0.0947165	0.803157	0.01818	ENST00000397857	ENST00000397857,ENST00000517819	MSTRG.22704;AF:21:44910785-44911376:44911460:44910785-44920821:44921133:-
SE	FTCD	-1.08544	0.337754	0.484483	0.13068	0.872959	0.0250649	ENST00000488577	ENST00000488577,ENST00000397743	MSTRG.22735;SE:21:46138646-46138880:46139052-46145417:-
AF	TPM3	-1.75113	0.173577	0.779438	0.0376733	0.799745	0.0246617	ENST00000328159	ENST00000368527,ENST00000328159	MSTRG.2274;AF:1:154176248-154182988:154183119:154176248-154183609:154183816:-
A5	ADA2	-1.59022	0.203882	0.750274	0.0468536	0.887181	0.0340471	ENST00000649915	ENST00000649915,ENST00000648061	MSTRG.22783;A5:22:17188447-17189942:17188447-17191683:-
AF	DGCR6	-1.5282	0.216926	0.599005	0.0670561	0.701756	0.0107344	ENST00000413981	ENST00000638240,ENST00000413981	MSTRG.22817;AF:22:18906028:18906114-18906565:18906238:18906484-18906565:+
AF	DGCR6	-1.4172	0.242392	0.613442	0.0728377	0.806643	0.0208749	ENST00000413981	ENST00000413981,ENST00000480608	MSTRG.22817;AF:22:18906028:18906114-18906565:18906355:18906484-18906565:+
AF	UFD1	-1.38426	0.250508	0.63287	0.0724638	0.866008	0.0287221	ENST00000494054	ENST00000421968,ENST00000494054	MSTRG.22844;AF:22:19475602-19478763:19478931:19475602-19479083:19479185:-
AF	TANGO2	-2.07865	0.125099	0.65045	0.0349616	0.44763	0.0013949	ENST00000471707,ENST00000401886	ENST00000401886,ENST00000447208,ENST00000471707	MSTRG.22857;AF:22:20017014:20017192-20036760:20021069:20021246-20036760:+
AF	TANGO2	-1.96219	0.14055	0.666176	0.0380873	0.518657	0.00322475	ENST00000471707,ENST00000401886	ENST00000398042,ENST00000401886,ENST00000471707	MSTRG.22857;AF:22:20017014:20017192-20036760:20021072:20021134-20036760:+
AF	TANGO2	-1.95546	0.141499	0.647891	0.0397436	0.503777	0.0025428	ENST00000471707,ENST00000401886	ENST00000450664,ENST00000401886,ENST00000471707	MSTRG.22857;AF:22:20017014:20017192-20036760:20021102:20021134-20036760:+
AF	TANGO2	-1.48462	0.226588	0.750376	0.0520614	0.986185	0.047872	ENST00000471707,ENST00000401886	ENST00000327374,ENST00000401886,ENST00000471707	MSTRG.22857;AF:22:20017014:20017192-20036760:20021108:20021246-20036760:+
AF	TANGO2	-1.7042	0.181918	0.667852	0.049136	0.673524	0.010718	ENST00000471707,ENST00000401886	ENST00000401886,ENST00000479679,ENST00000471707	MSTRG.22857;AF:22:20017014:20017192-20036760:20021122:20021246-20036760:+
AF	TANGO2	-2.00807	0.134247	0.639884	0.0383032	0.470518	0.00170001	ENST00000471707,ENST00000401886	ENST00000430807,ENST00000401886,ENST00000471707	MSTRG.22857;AF:22:20017014:20017192-20036760:20021127:20021246-20036760:+
AF	TANGO2	-2.56155	0.0771849	0.702491	0.0194792	0.30584	0.000265959	ENST00000471707,ENST00000401886	ENST00000401886,ENST00000434168,ENST00000471707	MSTRG.22857;AF:22:20017014:20017192-20036760:20021155:20021298-20036760:+
AL	TANGO2	-1.57015	0.208015	0.540062	0.0721759	0.599508	0.00364506	ENST00000490121	ENST00000434570,ENST00000490121	MSTRG.22857;AL:22:20056013-20061174:20061227:20056013-20064542:20065925:+
MX	TANGO2	1.08678	2.9647	0.553829	1.00129	8.77811	0.0497278	ENST00000434570	ENST00000434570,ENST00000447208	MSTRG.22857;MX:22:20053551-20055943:20056013-20064542:20053551-20063338:20063442-20064542:+
SE	TANGO2	1.13746	3.11882	0.567928	1.02464	9.49318	0.045197	ENST00000485715	ENST00000398042,ENST00000485715,ENST00000401886	MSTRG.22857;SE:22:20052584-20053437:20053551-20061530:+
AF	MED15	-1.87827	0.152854	0.669754	0.0411321	0.568031	0.00504067	ENST00000382974	ENST00000382974,ENST00000441501	MSTRG.22889;AF:22:20507641:20507746-20537117:20508048:20508444-20537117:+
AL	DDT	-1.99493	0.136024	0.764435	0.0304037	0.60856	0.0090629	ENST00000404092	ENST00000430101,ENST00000404092	MSTRG.23014;AL:22:23971378:23971623-23973768:23973104:23973347-23973768:-
AF	SNRPD3	-1.23849	0.289822	0.547252	0.0991539	0.847137	0.0236294	ENST00000248923	ENST00000248923,ENST00000456869	MSTRG.23031;AF:22:24583750:24583808-24607954:24594811:24594886-24607954:+
AF	SNRPD3	-1.25953	0.283787	0.574373	0.0920632	0.874782	0.028316	ENST00000248923	ENST00000248923,ENST00000411974	MSTRG.23031;AF:22:24583750:24583808-24607954:24594814:24594886-24607954:+
AF	SNRPD3	-1.23947	0.289538	0.623747	0.0852652	0.983197	0.0469078	ENST00000248923	ENST00000412658,ENST00000248923	MSTRG.23031;AF:22:24583750:24583808-24607954:24603147:24603527-24607954:+
AF	SNRPD3	-1.23389	0.291159	0.553569	0.0983856	0.861646	0.0258163	ENST00000248923	ENST00000248923,ENST00000445029	MSTRG.23031;AF:22:24583750:24583808-24607954:24603184:24603335-24607954:+
AF	SNRPD3	-1.28657	0.276217	0.583123	0.0880838	0.866176	0.0273603	ENST00000248923	ENST00000248923,ENST00000419133	MSTRG.23031;AF:22:24583750:24583808-24607954:24603198:24603321-24607954:+
AF	SNRPD3	-1.2885	0.275685	0.564074	0.0912583	0.832826	0.0223559	ENST00000248923	ENST00000438643,ENST00000248923,ENST00000452551	MSTRG.23031;AF:22:24583750:24583808-24607954:24603213:24603321-24607954:+
AF	SNRPD3	-1.26662	0.281782	0.524839	0.100733	0.788239	0.0158067	ENST00000248923	ENST00000248923,ENST00000430289	MSTRG.23031;AF:22:24583750:24583808-24607954:24603235:24603527-24607954:+
AF	SNRPD3	-1.24476	0.288011	0.526624	0.102599	0.808485	0.0180957	ENST00000248923	ENST00000248923,ENST00000447416	MSTRG.23031;AF:22:24583750:24583808-24607954:24607621:24607732-24607954:+
AF	SNRPD3	-1.26418	0.282472	0.521292	0.101683	0.784694	0.015305	ENST00000248923	ENST00000248923,ENST00000432867	MSTRG.23031;AF:22:24583750:24583808-24607954:24607639:24607732-24607954:+
AF	SNRPD3	-1.21407	0.296985	0.515404	0.108149	0.815544	0.018494	ENST00000248923	ENST00000248923,ENST00000451366	MSTRG.23031;AF:22:24583750:24583808-24607954:24607659:24607732-24607954:+
AF	SNRPD3	-1.25371	0.285444	0.544955	0.0980967	0.83059	0.0214155	ENST00000248923	ENST00000248923,ENST00000428855	MSTRG.23031;AF:22:24583750:24583808-24607954:24607664:24607732-24607954:+
AF	SNRPD3	-1.33395	0.263436	0.59984	0.0812999	0.85361	0.0261595	ENST00000456869	ENST00000456869,ENST00000430289	MSTRG.23031;AF:22:24594811:24594886-24607954:24603235:24603527-24607954:+
AF	SNRPD3	-1.40146	0.246237	0.679054	0.0650641	0.93189	0.0390325	ENST00000456869	ENST00000456869,ENST00000447416	MSTRG.23031;AF:22:24594811:24594886-24607954:24607621:24607732-24607954:+
AF	SNRPD3	-1.20348	0.300148	0.603256	0.0920117	0.979103	0.046046	ENST00000456869	ENST00000456869,ENST00000432867	MSTRG.23031;AF:22:24594811:24594886-24607954:24607639:24607732-24607954:+
AF	PITPNB	-1.41499	0.242928	0.519767	0.0877102	0.672828	0.00648185	ENST00000320996	ENST00000415296,ENST00000320996	MSTRG.23075;AF:22:27914347-27919172:27919255:27914347-27919811:27920134:-
AL	PITPNB	-1.49874	0.223411	0.52736	0.0794722	0.62805	0.00448356	ENST00000320996	ENST00000477861,ENST00000320996	MSTRG.23075;AL:22:27851670:27853663-27858387:27854906:27854939-27858387:-
AF	CASTOR1	-1.08364	0.338361	0.549172	0.115325	0.992742	0.0484695	ENST00000492159	ENST00000492159,ENST00000440704	MSTRG.23135;AF:22:30288776-30289023:30289179:30288776-30289297:30289496:-
AF	TRIM46	-1.83656	0.159365	0.753039	0.0364255	0.697238	0.0147336	ENST00000474430,ENST00000368383	ENST00000368383,ENST00000464760,ENST00000474430	MSTRG.2313;AF:1:155173900:155174029-155175386:155174601:155174641-155175386:+
A3	SEC14L4	-1.15712	0.314389	0.529968	0.111265	0.888336	0.0290076	ENST00000255858,ENST00000321205	ENST00000255858,ENST00000321205,ENST00000381982	MSTRG.23146;A3:22:30490246-30491573:30489878-30491573:-
AL	DUSP18	1.31476	3.72386	0.511327	1.36694	10.1446	0.0101327	ENST00000461301	ENST00000442752,ENST00000461301	MSTRG.23154;AL:22:30652096:30652297-30666807:30663971:30664080-30666807:-
SE	INPP5J	-1.42549	0.24039	0.724167	0.0581438	0.993866	0.0490151	ENST00000331075	ENST00000461241,ENST00000331075	MSTRG.23167;SE:22:31123119-31124845:31126010-31126376:+
RI	RNF185	-1.1802	0.307218	0.588518	0.0969393	0.973631	0.0449234	ENST00000471384,ENST00000426256	ENST00000471384,ENST00000426256,ENST00000518626	MSTRG.23170;RI:22:31204489:31204966-31205377:31207013:+
MX	APOL3	-1.51628	0.219527	0.699002	0.0557824	0.863933	0.0300671	ENST00000422426	ENST00000422426,ENST00000487355	MSTRG.23240;MX:22:36149142-36149259:36149371-36160669:36149142-36156844:36157006-36160669:-
A3	ELFN2	-1.29706	0.273335	0.617193	0.0815341	0.916326	0.0355931	ENST00000430883	ENST00000452946,ENST00000430883	MSTRG.23269;A3:22:37341015-37342601:37340969-37342601:-
AF	ELFN2	-1.29706	0.273335	0.617193	0.0815341	0.916326	0.0355931	ENST00000430883	ENST00000452946,ENST00000430883	MSTRG.23269;AF:22:37342703-37384850:37385283:37342703-37427298:37427445:-
AF	ELFN2	-1.64106	0.193774	0.664687	0.0526639	0.712983	0.0135521	ENST00000414347	ENST00000451509,ENST00000414347	MSTRG.23269;AF:22:37417919-37418865:37418953:37417919-37426872:37427003:-
AF	MFNG	-1.06647	0.344222	0.536833	0.120195	0.985805	0.0469673	ENST00000436341	ENST00000424765,ENST00000436341	MSTRG.23272;AF:22:37480769-37481235:37481371:37480769-37485923:37486393:-
AF	GGA1	-1.49159	0.225015	0.630131	0.0654399	0.773713	0.0179277	ENST00000381756	ENST00000449944,ENST00000381756	MSTRG.23277;AF:22:37608725:37608903-37614190:37608948:37609154-37614190:+
AF	GGA1	-1.54594	0.213112	0.666319	0.0577347	0.786648	0.0203347	ENST00000381756	ENST00000447515,ENST00000381756	MSTRG.23277;AF:22:37608725:37608903-37614190:37609040:37609356-37614190:+
AF	GGA1	-1.40331	0.245781	0.563635	0.0814296	0.741849	0.0127831	ENST00000381756	ENST00000381756,ENST00000413251	MSTRG.23277;AF:22:37608725:37608903-37614190:37613970:37614032-37614190:+
A5	C22orf23	-1.27383	0.279759	0.529299	0.0991388	0.789448	0.0161004	ENST00000403305	ENST00000403305,ENST00000418863	MSTRG.23289;A5:22:37953158-37953448:37953158-37953534:-
AF	TEF	-1.33564	0.262991	0.656648	0.0726107	0.952532	0.0419492	ENST00000406644	ENST00000266304,ENST00000406644	MSTRG.23392;AF:22:41367333:41367599-41387351:41381929:41382201-41387351:+
AF	AL353807.3	-1.18049	0.307128	0.5722	0.10006	0.942708	0.0391058	ENST00000347088	ENST00000436865,ENST00000347088	MSTRG.2340;AF:1:155680456-155688659:155688698:155680456-155688930:155688973:-
AF	AL353807.3	-1.17297	0.309448	0.591084	0.0971528	0.985641	0.0472076	ENST00000347088	ENST00000368330,ENST00000347088	MSTRG.2340;AF:1:155680456-155688659:155688698:155680456-155688930:155689000:-
AF	CYP2D7	-1.27104	0.28054	0.616776	0.0837517	0.939712	0.0393239	ENST00000424775	ENST00000424775,ENST00000614967	MSTRG.23434;AF:22:42143581-42143743:42143999:42143581-42144284:42144554:-
AF	A4GALT	1.20352	3.33183	0.583974	1.06073	10.4656	0.0393111	ENST00000401850	ENST00000249005,ENST00000401850	MSTRG.23451;AF:22:42693997-42694543:42694986:42693997-42695491:42695633:-
AF	ARFGAP3	-1.5499	0.212268	0.603833	0.0649983	0.693217	0.0102649	ENST00000407585	ENST00000407585,ENST00000422336	MSTRG.23454;AF:22:42912157-42959799:42959881:42912157-43002310:43002440:-
AF	ARFGAP3	-1.53343	0.215795	0.609789	0.0653112	0.713009	0.011914	ENST00000407585	ENST00000407585,ENST00000445706	MSTRG.23454;AF:22:42912157-42959799:42959881:42912157-43015021:43015098:-
A3	PNPLA3	-2.07894	0.125062	0.775335	0.0273628	0.5716	0.0073326	ENST00000216180	ENST00000406117,ENST00000216180	MSTRG.23476;A3:22:43924098-43926935:43924098-43926940:+
SE	PRR5	-2.36266	0.0941693	0.788536	0.0200773	0.441684	0.0027331	ENST00000515632	ENST00000515632,ENST00000336963	MSTRG.23484;SE:22:44849060-44859680:44859834-44862275:+
AF	NUP50	-1.34215	0.261283	0.64867	0.0732762	0.931666	0.0385385	ENST00000407019	ENST00000407019,ENST00000396096	MSTRG.23490;AF:22:45163986:45164296-45168168:45164646:45164758-45168168:+
AF	NUP50	-1.3602	0.256608	0.589919	0.0807477	0.815475	0.0211248	ENST00000417702,ENST00000497960	ENST00000396096,ENST00000497960,ENST00000417702	MSTRG.23490;AF:22:45163997:45164296-45168168:45164646:45164758-45168168:+
AF	KIAA0930	-1.43564	0.237963	0.630289	0.069184	0.818488	0.0227415	ENST00000424508	ENST00000486640,ENST00000424508	MSTRG.23492;AF:22:45212107-45213321:45213499:45212107-45235249:45235413:-
SE	PRR34-AS1	-1.66922	0.188394	0.794294	0.0397158	0.893658	0.0355959	ENST00000451166	ENST00000445441,ENST00000451166	MSTRG.23510;SE:22:46054953-46055599:46055733-46056847:+
AF	HDAC10	-1.90822	0.148344	0.719635	0.0362006	0.60789	0.00800993	ENST00000454936,ENST00000349505	ENST00000349505,ENST00000454936,ENST00000483222	MSTRG.23567;AF:22:50250905-50250974:50251032:50250905-50251102:50251242:-
AF	HDAC10	-1.43786	0.237435	0.703816	0.0597662	0.943268	0.0410576	ENST00000454936,ENST00000349505	ENST00000349505,ENST00000454936,ENST00000498366	MSTRG.23567;AF:22:50250905-50250974:50251032:50250905-50251102:50251366:-
AF	HDAC10	-1.38848	0.249454	0.555715	0.0839392	0.741338	0.0124704	ENST00000454936,ENST00000349505	ENST00000349505,ENST00000454936,ENST00000497483	MSTRG.23567;AF:22:50250905-50250974:50251032:50250905-50251102:50251405:-
A5	SSR2	-1.43928	0.237098	0.606699	0.0721946	0.778665	0.0176769	ENST00000467041	ENST00000467041,ENST00000531917	MSTRG.2358;A5:1:156020167-156020424:156020167-156020676:-
AF	SSR2	-1.57687	0.20662	0.777803	0.044989	0.948942	0.0426273	ENST00000467041	ENST00000467041,ENST00000472898	MSTRG.2358;AF:1:156020167-156020424:156020845:156020167-156020888:156020928:-
AF	SSR2	-1.28538	0.276546	0.593286	0.0864492	0.884652	0.0302697	ENST00000467041	ENST00000467041,ENST00000473699	MSTRG.2358;AF:1:156020167-156020424:156020845:156020167-156020888:156020946:-
RI	SSR2	-1.75517	0.172878	0.677893	0.0457842	0.652773	0.00962112	ENST00000488179	ENST00000488179,ENST00000474377	MSTRG.2358;RI:1:156011810:156011887-156012395:156012565:-
AF	CNTN4	-1.27914	0.278278	0.639075	0.0795238	0.973778	0.045334	ENST00000422330	ENST00000422330,ENST00000397461	MSTRG.23601;AF:3:2098813:2098978-2339178:2238829:2239068-2339178:+
MX	CNTN4	-1.41898	0.24196	0.70387	0.0608987	0.961342	0.0438026	ENST00000427741	ENST00000418658,ENST00000427741	MSTRG.23601;MX:3:2098978-2099274:2099649-2339178:2098978-2100558:2100639-2339178:+
AF	TRNT1	-2.31297	0.0989669	0.693788	0.025406	0.385517	0.00085659	ENST00000339437	ENST00000339437,ENST00000413000	MSTRG.23607;AF:3:3126951:3126990-3129014:3127020:3127289-3129014:+
AL	TRNT1	-1.35825	0.25711	0.544223	0.0884863	0.747073	0.0125688	ENST00000469632	ENST00000469632,ENST00000413000	MSTRG.23607;AL:3:3129188-3131290:3131752:3129188-3137260:3137297:+
AF	LMNA	-1.56223	0.209669	0.588919	0.0661067	0.665002	0.00798509	ENST00000448611	ENST00000504687,ENST00000448611	MSTRG.2362;AF:1:156126160:156126223-156130617:156126545:156126651-156130617:+
AF	SRGAP3	-2.11596	0.120518	0.637116	0.0345731	0.420113	0.000896477	ENST00000522221	ENST00000520629,ENST00000522221	MSTRG.23649;AF:3:9390497-9391427:9391822:9390497-9396560:9396623:-
A5	RPUSD3	-1.97519	0.138735	0.649341	0.0388567	0.495343	0.00235138	ENST00000472381	ENST00000433555,ENST00000472381	MSTRG.23667;A5:3:9842243-9843465:9842243-9843890:-
SE	GHRL	-2.03567	0.130593	0.654595	0.0362015	0.471098	0.00187202	ENST00000476283	ENST00000475759,ENST00000476283	MSTRG.23689;SE:3:10287326-10288025:10288216-10289762:-
AL	ATG7	1.30268	3.67914	0.535887	1.28706	10.517	0.0150621	ENST00000469654	ENST00000469654,ENST00000444619	MSTRG.23697;AL:3:11299416-11304504:11304549:11299416-11306943:11307008:+
AF	PPARG	-1.1592	0.313737	0.572855	0.102083	0.964231	0.0430167	ENST00000397015	ENST00000397000,ENST00000397015	MSTRG.23709;AF:3:12287901:12288020-12379704:12312388:12312453-12379704:+
AF	HDAC11	-1.80459	0.164542	0.63736	0.0471797	0.573851	0.00463522	ENST00000458642	ENST00000522202,ENST00000458642	MSTRG.23727;AF:3:13480333:13480349-13481246:13480411:13480446-13481246:+
AF	HDAC11	-2.06836	0.126393	0.639147	0.0361145	0.442352	0.00121168	ENST00000458642	ENST00000434848,ENST00000458642	MSTRG.23727;AF:3:13480333:13480349-13481246:13480700:13480773-13481246:+
A3	NR2C2	-1.86068	0.155566	0.683898	0.0407175	0.594361	0.00651433	ENST00000439011	ENST00000413194,ENST00000439011	MSTRG.23744;A3:3:15039227-15053361:15039227-15053451:+
AL	NR2C2	-1.43922	0.237113	0.551737	0.0804109	0.699188	0.00909335	ENST00000406272	ENST00000413194,ENST00000406272	MSTRG.23744;AL:3:15039227-15042834:15043008:15039227-15053451:15053600:+
MX	HACL1	-1.34934	0.259412	0.559557	0.0866354	0.776759	0.0158898	ENST00000628377,ENST00000383779	ENST00000457447,ENST00000383779,ENST00000628377	MSTRG.23758;MX:3:15585342-15586525:15586602-15591600:15585342-15589540:15589612-15591600:-
AF	TBC1D5	-1.93805	0.143984	0.787812	0.0307417	0.674374	0.0138919	ENST00000473612	ENST00000473612,ENST00000481396	MSTRG.23785;AF:3:17623913-17672545:17672675:17623913-17742481:17742644:-
AF	TBC1D5	-1.1918	0.303675	0.54129	0.105114	0.877315	0.0276813	ENST00000473612	ENST00000473612,ENST00000485432	MSTRG.23785;AF:3:17623913-17672545:17672675:17623913-17742481:17742748:-
SE	THRB	-1.82155	0.161775	0.793771	0.034139	0.766601	0.0217442	ENST00000356447,ENST00000646209,ENST00000416420,ENST00000415021	ENST00000415021,ENST00000413780,ENST00000646209,ENST00000356447,ENST00000416420	MSTRG.23818;SE:3:24190334-24228938:24229001-24297226:-
AF	FBXL2	-1.89468	0.150366	0.546732	0.0514956	0.439064	0.000529298	ENST00000421391	ENST00000483037,ENST00000421391	MSTRG.23898;AF:3:33277477:33277515-33297664:33278173:33278393-33297664:+
AF	PDCD6IP	-1.43821	0.237352	0.540211	0.082331	0.68426	0.00776055	ENST00000457054	ENST00000498147,ENST00000457054	MSTRG.23904;AF:3:33798571:33798937-33812072:33798940:33799538-33812072:+
AF	PDCD6IP	-1.48717	0.22601	0.536649	0.0789463	0.64703	0.0055846	ENST00000457054	ENST00000484478,ENST00000457054	MSTRG.23904;AF:3:33798571:33798937-33812072:33811063:33811191-33812072:+
AF	PRCC	-1.20826	0.298717	0.574796	0.096826	0.921567	0.0355475	ENST00000491853	ENST00000473387,ENST00000491853	MSTRG.2391;AF:1:156750610:156750731-156782282:156767553:156767583-156782282:+
A3	DLEC1	-1.36584	0.255166	0.588031	0.0805916	0.807896	0.0201933	ENST00000440294	ENST00000447130,ENST00000440294	MSTRG.23934;A3:3:38093767-38094879:38093767-38095888:+
AF	WDR48	-2.0883	0.123898	0.729445	0.0296592	0.517571	0.00419843	ENST00000420940	ENST00000441361,ENST00000420940	MSTRG.23955;AF:3:39052020:39052073-39063050:39052301:39052601-39063050:+
AF	GORASP1	-1.61382	0.199125	0.787222	0.0425639	0.931557	0.040362	ENST00000431601	ENST00000431601,ENST00000470910	MSTRG.23956;AF:3:39103553-39106988:39107336:39103553-39107479:39107579:-
AF	GORASP1	-1.74676	0.174338	0.745363	0.0404518	0.751356	0.0191036	ENST00000431601	ENST00000493751,ENST00000431601,ENST00000493938	MSTRG.23956;AF:3:39103553-39106988:39107336:39103553-39107479:39107627:-
SE	GORASP1	-1.50935	0.221053	0.697224	0.0563662	0.866911	0.0304027	ENST00000422110	ENST00000427459,ENST00000422110	MSTRG.23956;SE:3:39099503-39100305:39100454-39101016:-
SE	EIF1B-AS1	-1.27816	0.278549	0.530488	0.0984803	0.787868	0.0159784	ENST00000631175	ENST00000631175,ENST00000628298	MSTRG.23964;SE:3:40244638-40248184:40248471-40301237:-
AF	CTNNB1	-1.04094	0.353121	0.524383	0.126348	0.986915	0.0471354	ENST00000642992	ENST00000642992,ENST00000453024	MSTRG.23983;AF:3:41198645:41198781-41224021:41199445:41199670-41224021:+
AF	CTNNB1	-1.17557	0.308642	0.523711	0.110579	0.861467	0.0247875	ENST00000642992	ENST00000642992,ENST00000645900	MSTRG.23983;AF:3:41198645:41198781-41224021:41199470:41199622-41224021:+
AF	CTNNB1	-1.20325	0.300217	0.52909	0.106432	0.846832	0.0229547	ENST00000642992	ENST00000642992,ENST00000647264	MSTRG.23983;AF:3:41198645:41198781-41224021:41199470:41199670-41224021:+
AF	CTNNB1	-1.40866	0.244471	0.619522	0.0725921	0.823314	0.022979	ENST00000642992	ENST00000642992,ENST00000643992	MSTRG.23983;AF:3:41198645:41198781-41224021:41199479:41199670-41224021:+
AF	CTNNB1	-1.20346	0.300154	0.530476	0.106121	0.848957	0.0232901	ENST00000642992	ENST00000642992,ENST00000488914	MSTRG.23983;AF:3:41198645:41198781-41224021:41199500:41199670-41224021:+
AF	CTNNB1	-1.25026	0.286431	0.531223	0.101121	0.811331	0.0185953	ENST00000642992	ENST00000642992,ENST00000644867	MSTRG.23983;AF:3:41198645:41198781-41224021:41199621:41199742-41224021:+
AF	CTNNB1	-1.21531	0.296619	0.505811	0.110066	0.799367	0.0162751	ENST00000642992	ENST00000642992,ENST00000645493	MSTRG.23983;AF:3:41198645:41198781-41224021:41199701:41199807-41224021:+
AF	CTNNB1	-1.2122	0.297542	0.550821	0.101085	0.875806	0.0277563	ENST00000642992	ENST00000642992,ENST00000644524	MSTRG.23983;AF:3:41198645:41198781-41224021:41200080:41200381-41224021:+
AF	CTNNB1	-1.27391	0.279735	0.608518	0.0848741	0.921972	0.0363072	ENST00000642992	ENST00000642992,ENST00000450969	MSTRG.23983;AF:3:41198645:41198781-41224021:41200112:41200381-41224021:+
AF	CTNNB1	-1.40555	0.245233	0.620559	0.0726705	0.827561	0.0235147	ENST00000642992	ENST00000642992,ENST00000441708	MSTRG.23983;AF:3:41198645:41198781-41224021:41220954:41222345-41224021:+
AF	CTNNB1	-1.53329	0.215825	0.707473	0.0539386	0.863582	0.0302139	ENST00000431914	ENST00000643992,ENST00000431914	MSTRG.23983;AF:3:41198679:41198781-41224021:41199479:41199670-41224021:+
AF	CTNNB1	-1.2076	0.298913	0.592328	0.093617	0.954413	0.0414763	ENST00000431914	ENST00000431914,ENST00000441708	MSTRG.23983;AF:3:41198679:41198781-41224021:41220954:41222345-41224021:+
AF	CTNNB1	-1.22668	0.293263	0.513357	0.107223	0.802099	0.0168698	ENST00000644678	ENST00000645493,ENST00000644678	MSTRG.23983;AF:3:41199419:41199670-41224021:41199701:41199807-41224021:+
AF	SEC22C	-1.32141	0.266758	0.561552	0.0887409	0.801884	0.0186154	ENST00000456515	ENST00000417572,ENST00000456515	MSTRG.23993;AF:3:42569073-42582193:42582327:42569073-42600960:42601080:-
AL	SEC22C	-1.56707	0.208656	0.728353	0.0500559	0.869773	0.0314349	ENST00000416880	ENST00000456222,ENST00000416880	MSTRG.23993;AL:3:42563547:42563686-42568865:42563927:42563980-42568865:-
AF	ENO1	-1.42844	0.239684	0.680267	0.063182	0.909249	0.035745	ENST00000414948	ENST00000643438,ENST00000414948	MSTRG.239;AF:1:8876031-8877508:8878007:8876031-8878580:8878646:-
A3	ABHD5	-1.46646	0.230742	0.676997	0.061216	0.869734	0.0303019	ENST00000454293	ENST00000454293,ENST00000463153	MSTRG.24021;A3:3:43718561-43733880:43718561-43734050:+
AF	ABHD5	-1.17111	0.310023	0.509404	0.114232	0.841393	0.0215061	ENST00000643520	ENST00000643520,ENST00000643477	MSTRG.24021;AF:3:43690108:43690202-43699276:43690972:43691039-43699276:+
AF	ABHD5	-1.2819	0.27751	0.547338	0.0949257	0.811285	0.0191776	ENST00000643520	ENST00000643520,ENST00000646799	MSTRG.24021;AF:3:43690108:43690202-43699276:43690984:43691039-43699276:+
AF	ABHD5	-1.18518	0.305691	0.507956	0.112956	0.827286	0.0196359	ENST00000643520	ENST00000643520,ENST00000642351	MSTRG.24021;AF:3:43690108:43690202-43699276:43691257:43691509-43699276:+
AL	ZKSCAN7	-1.45416	0.233596	0.589784	0.0735258	0.742146	0.0136789	ENST00000426540	ENST00000426540,ENST00000419137	MSTRG.24027;AL:3:44568433-44569922:44571494:44568433-44594014:44594173:+
AL	ZKSCAN7	-1.417	0.242441	0.648394	0.0680287	0.864012	0.0288598	ENST00000273320	ENST00000273320,ENST00000431636	MSTRG.24027;AL:3:44568433-44569922:44572158:44568433-44582972:44583445:+
AL	ZKSCAN7	-1.60278	0.201336	0.614596	0.0603638	0.671532	0.00911102	ENST00000273320	ENST00000273320,ENST00000341840	MSTRG.24027;AL:3:44568433-44569922:44572158:44568433-44582972:44583483:+
AL	ZKSCAN7	-1.52332	0.217987	0.582161	0.0696455	0.682287	0.00887936	ENST00000273320	ENST00000273320,ENST00000419137	MSTRG.24027;AL:3:44568433-44569922:44572158:44568433-44594014:44594173:+
AF	LARS2	-1.18721	0.305072	0.506526	0.113044	0.823301	0.0190874	ENST00000645846	ENST00000642274,ENST00000645846	MSTRG.24045;AF:3:45388576:45388680-45391583:45388836:45389106-45391583:+
AF	LTF	-1.45305	0.233857	0.595615	0.0727715	0.751517	0.0147047	ENST00000426532	ENST00000426532,ENST00000417439	MSTRG.24069;AF:3:46459819-46463444:46463671:46459819-46464825:46464868:-
SE	PRSS50	-1.58368	0.205219	0.693577	0.0527039	0.799082	0.0224099	ENST00000515154	ENST00000522832,ENST00000515154	MSTRG.24075;SE:3:46809589-46810156:46810310-46811106:-
MX	PTPN23	-1.47957	0.227736	0.585124	0.0723391	0.716953	0.0114506	ENST00000602307	ENST00000602307,ENST00000456221	MSTRG.24090;MX:3:47381180-47396143:47396217-47405005:47381180-47404652:47404779-47405005:+
A5	P4HTM	-1.43734	0.237559	0.633872	0.0685834	0.822857	0.0233564	ENST00000491365	ENST00000491365,ENST00000489427	MSTRG.24139;A5:3:49008398-49011635:49008196-49011635:+
AF	P4HTM	-1.28167	0.277573	0.520239	0.100127	0.769496	0.0137543	ENST00000448293	ENST00000448293,ENST00000489427	MSTRG.24139;AF:3:49007608:49007659-49011635:49008061:49008196-49011635:+
AF	USP19	-1.26106	0.283353	0.546404	0.097102	0.826853	0.0210033	ENST00000465902	ENST00000465902,ENST00000491859	MSTRG.24152;AF:3:49119281-49120468:49120668:49119281-49120756:49120874:-
SE	AMT	-1.74943	0.173874	0.634266	0.0501587	0.602729	0.00581223	ENST00000637821	ENST00000637821,ENST00000637682	MSTRG.24162;SE:3:49417718-49417933:49417973-49418971:-
AF	MON1A	-1.49838	0.223492	0.749513	0.051437	0.971065	0.0455934	ENST00000493206	ENST00000493206,ENST00000473451	MSTRG.24179;AF:3:49913359-49929430:49929605:49913359-49929609:49929887:-
AF	GNAI2	-1.88056	0.152505	0.747118	0.0352642	0.659525	0.011833	ENST00000422163	ENST00000491100,ENST00000422163	MSTRG.24186;AF:3:50226292:50227193-50252100:50229065:50230998-50252100:+
AF	GNAI2	-1.82614	0.161034	0.760482	0.036274	0.714893	0.0163373	ENST00000422163	ENST00000451956,ENST00000422163	MSTRG.24186;AF:3:50226292:50227193-50252100:50246894:50247075-50252100:+
A3	HYAL1	-1.8272	0.160864	0.784046	0.0346001	0.747892	0.0197811	ENST00000395144,ENST00000395143	ENST00000447605,ENST00000395143,ENST00000395144	MSTRG.24194;A3:3:50302980-50303466:50302205-50303466:-
A3	HYAL1	-1.84394	0.158193	0.76402	0.0353876	0.707165	0.0158012	ENST00000395144,ENST00000395143	ENST00000457214,ENST00000395143,ENST00000395144	MSTRG.24194;A3:3:50302980-50303466:50302623-50303466:-
AF	HYAL1	-1.55902	0.210342	0.741943	0.0491342	0.900471	0.0356177	ENST00000395144	ENST00000618175,ENST00000395144	MSTRG.24194;AF:3:50302980-50303466:50303620:50302980-50303788:50304087:-
AF	RASSF1	-1.10382	0.331602	0.503374	0.123636	0.889386	0.0283189	ENST00000395126	ENST00000395126,ENST00000488024	MSTRG.24196;AF:3:50338011-50338143:50338233:50338011-50340556:50340830:-
AF	RASSF1	-1.88242	0.152222	0.679447	0.0401912	0.576532	0.00559682	ENST00000395126	ENST00000395126,ENST00000478619	MSTRG.24196;AF:3:50338011-50338143:50338233:50338011-50340556:50340980:-
AF	PARP3	-1.71084	0.180715	0.719522	0.0441099	0.740375	0.0174191	ENST00000471971	ENST00000471971,ENST00000470601	MSTRG.24223;AF:3:51942371:51942708-51943349:51942937:51943046-51943349:+
AF	ABHD14A	1.17808	3.24812	0.496283	1.22799	8.59148	0.0176062	ENST00000637025	ENST00000637025,ENST00000637209	MSTRG.24232;AF:3:51975068:51975204-51984047:51983415:51983589-51984047:+
AF	ABHD14A	1.05732	2.87863	0.495546	1.08988	7.60318	0.0328724	ENST00000637025	ENST00000636556,ENST00000637025	MSTRG.24232;AF:3:51975068:51975204-51984047:51983473:51983589-51984047:+
AF	ABHD14A	1.37339	3.94871	0.523088	1.41645	11.008	0.00865107	ENST00000637025	ENST00000404366,ENST00000637025	MSTRG.24232;AF:3:51975068:51975204-51984047:51983477:51983584-51984047:+
AF	ABHD14A	1.16925	3.21958	0.481337	1.25338	8.27016	0.0151334	ENST00000637025	ENST00000637349,ENST00000637025	MSTRG.24232;AF:3:51975068:51975204-51984047:51983523:51983589-51984047:+
AF	ABHD14A	1.07697	2.93578	0.479306	1.14746	7.5112	0.024644	ENST00000637025	ENST00000469863,ENST00000637025	MSTRG.24232;AF:3:51975068:51975204-51984047:51983537:51983589-51984047:+
RI	ABHD14A	1.12315	3.07452	0.498301	1.15777	8.16454	0.0241989	ENST00000637025	ENST00000636826,ENST00000637025	MSTRG.24232;RI:3:51986605:51986661-51986988:51988603:+
RI	ABHD14A	1.27342	3.57304	0.500383	1.34002	9.52717	0.0109315	ENST00000637025	ENST00000635937,ENST00000637025	MSTRG.24232;RI:3:51986605:51987453-51987556:51988603:+
SE	GNL3	-1.33673	0.262702	0.619358	0.0780306	0.884428	0.0309079	ENST00000474423	ENST00000460073,ENST00000474423	MSTRG.24253;SE:3:52686425-52686769:52686827-52687246:+
A5	CACNA1D	-1.65877	0.190372	0.70721	0.047602	0.761346	0.0190006	ENST00000636633	ENST00000636633,ENST00000636448	MSTRG.24276;A5:3:53800859-53801212:53800365-53801212:+
AF	ARHGEF3	-1.20432	0.299896	0.533059	0.105495	0.852533	0.0238671	ENST00000477440	ENST00000477440,ENST00000468727	MSTRG.24301;AF:3:56958889-57078547:57078815:56958889-57079226:57079308:-
A3	DNASE1L3	-1.30437	0.271343	0.656895	0.0748803	0.983261	0.0470708	ENST00000483681	ENST00000460422,ENST00000483681	MSTRG.24327;A3:3:58211003-58214108:58210932-58214108:-
SE	ADAMTS9-AS1	-1.11169	0.329002	0.516518	0.119547	0.90544	0.0313754	ENST00000594810	ENST00000594810,ENST00000474313	MSTRG.24385;SE:3:64561768-64583273:64583511-64586817:+
AF	SLC25A26	-1.38058	0.251433	0.609726	0.0761066	0.830656	0.0235579	ENST00000413054,ENST00000483224	ENST00000483224,ENST00000484768,ENST00000413054	MSTRG.24394;AF:3:66243203:66243312-66262051:66261595:66261650-66262051:+
AF	FOXP1	-1.64796	0.192443	0.636767	0.055244	0.670377	0.0096534	ENST00000610810	ENST00000610810,ENST00000648710	MSTRG.24429;AF:3:71299880-71305878:71306053:71299880-71359150:71359202:-
AF	FAM86DP	-1.50193	0.222701	0.598909	0.068854	0.7203	0.0121494	ENST00000484945	ENST00000477247,ENST00000484945	MSTRG.24449;AF:3:75432870-75434918:75434957:75432870-75435015:75435110:-
AL	FAM86DP	-1.2945	0.274034	0.644999	0.0774069	0.970126	0.0447511	ENST00000484945	ENST00000491583,ENST00000484945	MSTRG.24449;AL:3:75421560:75423061-75426450:75425276:75426104-75426450:-
A5	EPHA3	-1.82535	0.161162	0.77593	0.03522	0.737453	0.0186495	ENST00000336596	ENST00000494014,ENST00000336596	MSTRG.24484;A5:3:89472619-89479397:89472522-89479397:+
AL	CLDND1	-1.5801	0.205955	0.756178	0.0467855	0.906633	0.036655	ENST00000506885	ENST00000502299,ENST00000506885	MSTRG.24508;AL:3:98515483:98515832-98517052:98516703:98516879-98517052:-
A5	ST3GAL6-AS1	-1.43353	0.238467	0.672216	0.0638611	0.890468	0.0329626	ENST00000488132	ENST00000488132,ENST00000461931	MSTRG.24516;A5:3:98715777-98718419:98715777-98718424:-
AF	ST3GAL6	-1.75743	0.172488	0.603175	0.0528855	0.562578	0.00357255	ENST00000483910	ENST00000613264,ENST00000483910	MSTRG.24517;AF:3:98732255:98732532-98768430:98732704:98733011-98768430:+
AF	ST3GAL6	-1.91321	0.147606	0.584202	0.046971	0.463849	0.00105695	ENST00000483910	ENST00000476833,ENST00000483910	MSTRG.24517;AF:3:98732255:98732532-98768430:98763309:98763431-98768430:+
AF	ST3GAL6	-1.75225	0.173384	0.524747	0.0619931	0.484925	0.000840144	ENST00000483910	ENST00000468553,ENST00000483910	MSTRG.24517;AF:3:98732255:98732532-98768430:98763317:98763431-98768430:+
AF	ST3GAL6	-2.17963	0.113084	0.598292	0.0350052	0.365315	0.000269393	ENST00000483910	ENST00000490684,ENST00000483910	MSTRG.24517;AF:3:98732255:98732532-98768430:98763321:98763431-98768430:+
AF	ST3GAL6	-2.11196	0.121001	0.590276	0.0380491	0.384798	0.000346352	ENST00000483910	ENST00000483910,ENST00000485391	MSTRG.24517;AF:3:98732255:98732532-98768430:98763340:98763439-98768430:+
AF	ST3GAL6	-1.99504	0.136008	0.638629	0.0389011	0.475517	0.00178443	ENST00000483910	ENST00000495376,ENST00000483910	MSTRG.24517;AF:3:98732255:98732532-98768430:98763348:98763439-98768430:+
AF	ST3GAL6	-1.76812	0.170654	0.524041	0.0611017	0.47663	0.000740833	ENST00000483910	ENST00000492254,ENST00000483910	MSTRG.24517;AF:3:98732255:98732532-98768430:98763353:98763431-98768430:+
AF	ST3GAL6	-1.44551	0.235627	0.547002	0.0806521	0.688389	0.00822729	ENST00000469105	ENST00000613264,ENST00000469105	MSTRG.24517;AF:3:98732266:98732532-98768430:98732704:98733011-98768430:+
AF	ST3GAL6	-1.17268	0.309536	0.538734	0.107681	0.88978	0.0295005	ENST00000469105	ENST00000469105,ENST00000476833	MSTRG.24517;AF:3:98732266:98732532-98768430:98763309:98763431-98768430:+
AF	ST3GAL6	-1.16111	0.313138	0.536967	0.109312	0.897022	0.0305911	ENST00000469105	ENST00000468553,ENST00000469105	MSTRG.24517;AF:3:98732266:98732532-98768430:98763317:98763431-98768430:+
AF	ST3GAL6	-1.18922	0.304459	0.539236	0.105811	0.876047	0.0274277	ENST00000469105	ENST00000490684,ENST00000469105	MSTRG.24517;AF:3:98732266:98732532-98768430:98763321:98763431-98768430:+
AF	ST3GAL6	-1.45372	0.233699	0.543465	0.0805488	0.678041	0.00747498	ENST00000469105	ENST00000469105,ENST00000485391	MSTRG.24517;AF:3:98732266:98732532-98768430:98763340:98763439-98768430:+
AF	ST3GAL6	-1.73796	0.175879	0.578687	0.0565763	0.546756	0.00267089	ENST00000469105	ENST00000469105,ENST00000495376	MSTRG.24517;AF:3:98732266:98732532-98768430:98763348:98763439-98768430:+
AF	ST3GAL6	-1.14064	0.319615	0.541362	0.110616	0.923496	0.0351193	ENST00000469105	ENST00000469105,ENST00000492254	MSTRG.24517;AF:3:98732266:98732532-98768430:98763353:98763431-98768430:+
MX	ST3GAL6	-1.65816	0.19049	0.604748	0.058225	0.62321	0.00610856	ENST00000265261,ENST00000486249,ENST00000497008,ENST00000485391	ENST00000265261,ENST00000462152,ENST00000485391,ENST00000486249,ENST00000497008	MSTRG.24517;MX:3:98772916-98773920:98773983-98788036:98772916-98784945:98785040-98788036:+
SE	ST3GAL6	-2.29769	0.100491	0.606329	0.030621	0.329789	0.000150949	ENST00000265261,ENST00000483910,ENST00000460774,ENST00000469105,ENST00000486249,ENST00000497008	ENST00000265261,ENST00000460774,ENST00000483910,ENST00000497008,ENST00000466482,ENST00000469105,ENST00000486249	MSTRG.24517;SE:3:98732532-98768430:98768529-98770879:+
MX	DCAF8	-1.66758	0.188703	0.658143	0.0519478	0.685477	0.0112846	ENST00000647676	ENST00000556710,ENST00000647676	MSTRG.2456;MX:1:160244034-160263265:160263462-160279801:160244034-160278131:160278191-160279801:-
SE	AC063944.1	-1.04257	0.352548	0.506659	0.130602	0.95167	0.0396154	ENST00000599431	ENST00000599431,ENST00000595232	MSTRG.24570;SE:3:107272760-107299902:107300152-107380585:-
AF	BBX	-1.26525	0.282168	0.607311	0.085815	0.927794	0.0372176	ENST00000402543	ENST00000454540,ENST00000402543	MSTRG.24574;AF:3:107522961:107523107-107526327:107523454:107523651-107526327:+
AL	C3orf52	-1.65802	0.190516	0.65572	0.0526965	0.688782	0.0114536	ENST00000497610	ENST00000484828,ENST00000497610	MSTRG.24602;AL:3:112102965-112109543:112109828:112102965-112116642:112117239:+
AF	SLC35A5	-1.213	0.297304	0.587509	0.0939966	0.940349	0.0389561	ENST00000484995	ENST00000468642,ENST00000484995	MSTRG.24612;AF:3:112561709:112561822-112563385:112562037:112562239-112563385:+
SE	GTPBP8	-1.42722	0.239976	0.590484	0.0754306	0.763465	0.0156478	ENST00000488781	ENST00000488781,ENST00000295864	MSTRG.24617;SE:3:112991335-112993026:112993124-112996892:+
MX	HCLS1	-1.20208	0.300569	0.567467	0.098836	0.914055	0.0341476	ENST00000495491	ENST00000495491,ENST00000428394	MSTRG.24714;MX:3:121636489-121637146:121637256-121644818:121636489-121642927:121642981-121644818:-
SE	UMPS	-1.26624	0.28189	0.550137	0.0958965	0.828623	0.0213532	ENST00000467167	ENST00000467167,ENST00000460034	MSTRG.24756;SE:3:124731604-124735093:124735246-124737568:+
AF	ZNF148	-1.86781	0.154461	0.783963	0.0332284	0.718009	0.0171943	ENST00000495019	ENST00000484491,ENST00000495019	MSTRG.24767;AF:3:125331238-125356977:125357280:125331238-125375102:125375249:-
AF	ZNF148	-1.71904	0.179238	0.597728	0.0555446	0.578383	0.00402796	ENST00000495019	ENST00000468369,ENST00000495019	MSTRG.24767;AF:3:125331238-125356977:125357280:125331238-125375102:125375278:-
AF	ALDH1L1	-1.13533	0.321316	0.55532	0.108204	0.954159	0.0409076	ENST00000273450	ENST00000490367,ENST00000273450	MSTRG.24791;AF:3:126161002-126180962:126181186:126161002-126181468:126181526:-
AF	TMCC1	-1.48964	0.225454	0.61885	0.0670334	0.758269	0.0160793	ENST00000508729	ENST00000508729,ENST00000512902	MSTRG.24860;AF:3:129880559-129893182:129893321:129880559-129893494:129893575:-
AF	TMCC1	-1.31815	0.267631	0.593117	0.08369	0.855851	0.0262558	ENST00000510521	ENST00000510521,ENST00000508869	MSTRG.24860;AF:3:129880559-129893182:129893419:129880559-129893494:129893551:-
AF	TMCC1	-1.85788	0.156003	0.637997	0.0446754	0.54475	0.00359065	ENST00000510521	ENST00000512902,ENST00000510521	MSTRG.24860;AF:3:129880559-129893182:129893419:129880559-129893494:129893575:-
AL	TMCC1	-1.83529	0.159567	0.631416	0.0462893	0.550054	0.00365346	ENST00000505924	ENST00000512902,ENST00000505924	MSTRG.24860;AL:3:129827756:129828077-129832774:129828451:129828508-129832774:-
A5	TRH	-1.4684	0.230293	0.58797	0.0727443	0.729057	0.0125104	ENST00000302649	ENST00000302649,ENST00000507066	MSTRG.24865;A5:3:129976027-129976699:129976015-129976699:+
AL	ATP2C1	-1.75478	0.172945	0.6623	0.0472233	0.633371	0.00806038	ENST00000510168	ENST00000510168,ENST00000533801	MSTRG.24879;AL:3:130999659-131001220:131003107:130999659-131016152:131016709:+
AF	NEK11	-1.83564	0.159512	0.707965	0.0398265	0.638871	0.00951877	ENST00000510769	ENST00000507910,ENST00000510769	MSTRG.24886;AF:3:131026850:131027006-131029613:131027729:131028002-131029613:+
AL	NEK11	-1.39785	0.247127	0.630948	0.0717556	0.851105	0.0267268	ENST00000507910	ENST00000507910,ENST00000510823	MSTRG.24886;AL:3:131170887-131184702:131184773:131170887-131228528:131228595:+
SE	PPOX	-1.66088	0.189971	0.578787	0.0610976	0.59068	0.00411	ENST00000497522,ENST00000544598	ENST00000462866,ENST00000544598,ENST00000497522,ENST00000535223	MSTRG.2493;SE:1:161166934-161167100:161167234-161170620:+
A3	B4GALT3	-1.55388	0.211427	0.739827	0.0495928	0.901368	0.0357004	ENST00000496313,ENST00000467863	ENST00000496313,ENST00000467863,ENST00000482288	MSTRG.2494;A3:1:161177106-161177423:161177103-161177423:-
AF	MRAS	-1.30441	0.271332	0.510769	0.0997088	0.738361	0.0106549	ENST00000614350	ENST00000614350,ENST00000621127	MSTRG.24960;AF:3:138347648:138348325-138397324:138348666:138348767-138397324:+
AF	MRAS	-1.29455	0.274021	0.529067	0.0971496	0.772905	0.0144108	ENST00000614350	ENST00000614350,ENST00000464896	MSTRG.24960;AF:3:138347648:138348325-138397324:138348850:138349032-138397324:+
SE	NMNAT3	-1.44623	0.235457	0.714535	0.058036	0.955267	0.0429689	ENST00000339837,ENST00000643695,ENST00000646611,ENST00000296202,ENST00000507242	ENST00000507242,ENST00000642987,ENST00000643695,ENST00000511444,ENST00000646611,ENST00000339837,ENST00000296202,ENST00000512391	MSTRG.24990;SE:3:139561392-139573598:139573680-139578872:-
AF	SLC25A36	-1.36182	0.256194	0.617555	0.0763668	0.859473	0.0274413	ENST00000446041	ENST00000446041,ENST00000513887	MSTRG.24993;AF:3:140941830:140942095-140956527:140942462:140942729-140956527:+
AF	AGTR1	-1.06694	0.344061	0.500175	0.129088	0.917033	0.0329142	ENST00000497524	ENST00000418473,ENST00000497524	MSTRG.25051;AF:3:148697784:148698127-148740989:148730180:148730237-148740989:+
AF	ANKUB1	1.16927	3.21963	0.582348	1.02828	10.0809	0.0446593	ENST00000481275	ENST00000475518,ENST00000481275	MSTRG.25079;AF:3:149968550-149970354:149970401:149968550-149970619:149970735:-
AF	ANKUB1	1.20914	3.35061	0.551056	1.1378	9.86697	0.028219	ENST00000481275	ENST00000481275,ENST00000489155	MSTRG.25079;AF:3:149968550-149970354:149970401:149968550-149971052:149971223:-
AF	MBNL1	-1.18983	0.304273	0.556008	0.102327	0.904771	0.0323588	ENST00000495875	ENST00000495875,ENST00000464596	MSTRG.25119;AF:3:152268920:152269092-152414941:152300198:152300367-152414941:+
AF	MBNL1	-1.19794	0.301815	0.540478	0.104637	0.870555	0.0266608	ENST00000460591	ENST00000464596,ENST00000460591	MSTRG.25119;AF:3:152269449:152269778-152414941:152300198:152300367-152414941:+
SE	C3orf33	-1.31743	0.267823	0.671004	0.0718932	0.997718	0.0496034	ENST00000644094	ENST00000644094,ENST00000496772	MSTRG.25142;SE:3:155829903-155833468:155833585-155842432:-
AF	VEPH1	-1.44634	0.235432	0.510702	0.0865276	0.640582	0.00462501	ENST00000392833	ENST00000392833,ENST00000487753	MSTRG.25170;AF:3:157495506-157503277:157503339:157495506-157533513:157533606:-
AF	VEPH1	-1.93681	0.144163	0.666693	0.0390269	0.532531	0.00367138	ENST00000392833	ENST00000475050,ENST00000392833	MSTRG.25170;AF:3:157495506-157503277:157503339:157495506-157533513:157533615:-
A5	SERPINI1	-1.09688	0.333911	0.527334	0.118786	0.938638	0.0375209	ENST00000295777	ENST00000295777,ENST00000472747	MSTRG.25227;A5:3:167736135-167789111:167735812-167789111:+
AF	MECOM	-1.75311	0.173234	0.778858	0.0376416	0.797255	0.0243932	ENST00000464456	ENST00000481315,ENST00000464456	MSTRG.25231;AF:3:169143832-169146723:169147734:169143832-169269135:169269238:-
AL	TNFSF10	-1.38863	0.249418	0.661645	0.0681922	0.912264	0.0358391	ENST00000420541	ENST00000472804,ENST00000420541	MSTRG.25279;AL:3:172505662:172506919-172514861:172511445:172511659-172514861:-
SE	TBL1XR1	-1.41941	0.241858	0.547963	0.0826291	0.707925	0.00958843	ENST00000422442,ENST00000413084	ENST00000413084,ENST00000450267,ENST00000422442	MSTRG.25311;SE:3:177079945-177098466:177098541-177197121:-
AF	PIK3CA	-1.35096	0.258991	0.66272	0.0706605	0.949276	0.0414987	ENST00000643187	ENST00000468036,ENST00000643187	MSTRG.25322;AF:3:179148574:179148603-179198750:179149527:179149716-179198750:+
AF	MCCC1	-2.08095	0.124811	0.698045	0.0317743	0.490264	0.00287198	ENST00000497959	ENST00000486226,ENST00000497959	MSTRG.25374;AF:3:183094605-183098488:183099243:183094605-183099352:183099495:-
AF	MCCC1	-1.9205	0.146533	0.627544	0.0428321	0.501306	0.00221081	ENST00000497959	ENST00000497959,ENST00000476176	MSTRG.25374;AF:3:183094605-183098488:183099243:183094605-183099352:183099550:-
AF	EIF2B5	-1.63864	0.194245	0.617968	0.057854	0.652175	0.00800989	ENST00000648256	ENST00000498831,ENST00000648256	MSTRG.25399;AF:3:184135437:184135580-184136612:184135901:184135951-184136612:+
A3	CLCN2	-1.74428	0.174771	0.799637	0.03646	0.837763	0.0291584	ENST00000636180	ENST00000344937,ENST00000636180	MSTRG.25412;A3:3:184354714-184354904:184354607-184354904:-
AF	VPS8	-1.48022	0.227588	0.675722	0.0605304	0.855705	0.0284825	ENST00000453056	ENST00000445089,ENST00000453056	MSTRG.25422;AF:3:184812439:184812789-184824545:184817306:184817444-184824545:+
AF	ST6GAL1	-1.47172	0.229529	0.556387	0.0771332	0.683023	0.00816556	ENST00000448449	ENST00000448449,ENST00000442023	MSTRG.25460;AF:3:187043016:187043310-187051249:187043743:187043879-187051249:+
SE	MASP1	-1.28405	0.276915	0.552045	0.0938523	0.817047	0.0200195	ENST00000337774,ENST00000296280,ENST00000169293	ENST00000392472,ENST00000169293,ENST00000296280,ENST00000337774	MSTRG.25462;SE:3:187262720-187285825:187286056-187291628:-
AL	MUC20-OT1	-1.36352	0.25576	0.657328	0.0705202	0.927579	0.0380485	ENST00000593988	ENST00000593988,ENST00000432194	MSTRG.25549;AL:3:195708841-195718603:195719010:195708841-195722501:195722742:+
AL	MUC20-OT1	-1.27418	0.27966	0.628589	0.0815783	0.958707	0.0426572	ENST00000593988	ENST00000593988,ENST00000599566	MSTRG.25549;AL:3:195708841-195718603:195719010:195708841-195724680:195725187:+
AL	MUC20-OT1	-1.54429	0.213463	0.511099	0.0783924	0.58126	0.00251516	ENST00000593988	ENST00000593988,ENST00000600197	MSTRG.25549;AL:3:195708841-195718603:195719010:195708841-195733150:195733551:+
AL	MUC20-OT1	-1.13527	0.321336	0.514239	0.117284	0.8804	0.0272675	ENST00000432194	ENST00000432194,ENST00000600197	MSTRG.25549;AL:3:195708841-195722501:195722742:195708841-195733150:195733551:+
RI	MUC20-OT1	-1.67985	0.186402	0.538399	0.0648879	0.53547	0.00180796	ENST00000593988	ENST00000593988,ENST00000432601	MSTRG.25549;RI:3:195708178:195708268-195708429:195708841:+
AF	TNK2	-1.82628	0.161012	0.735335	0.0381014	0.680419	0.0130063	ENST00000428187	ENST00000381916,ENST00000428187	MSTRG.25551;AF:3:195888606-195892411:195892784:195888606-195895246:195895561:-
MX	ZDHHC19	-1.53411	0.215648	0.746636	0.0499122	0.931714	0.0399084	ENST00000296326,ENST00000460442,ENST00000465519,ENST00000438232	ENST00000397544,ENST00000438232,ENST00000460442,ENST00000465519,ENST00000296326	MSTRG.25564;MX:3:196197725-196198276:196198451-196198789:196197725-196198452:196198590-196198789:-
AL	ABCA11P	-1.77391	0.169668	0.652301	0.0472456	0.609313	0.00653874	ENST00000451020	ENST00000451020,ENST00000507078	MSTRG.25636;AL:4:425435:426973-472575:435770:435879-472575:-
AF	PCGF3	-1.7605	0.171959	0.793543	0.0363044	0.814495	0.0265184	ENST00000484141	ENST00000433814,ENST00000484141	MSTRG.25644;AF:4:705875:705970-730630:725107:725229-730630:+
A5	IDUA	-1.7323	0.176878	0.744564	0.0411055	0.761111	0.0199871	ENST00000509948	ENST00000509948,ENST00000514192	MSTRG.25654;A5:4:992230-1000612:991940-1000612:+
AF	MAEA	-1.22697	0.29318	0.615438	0.087755	0.97948	0.04619	ENST00000509254,ENST00000502558	ENST00000510794,ENST00000502558,ENST00000509254	MSTRG.25666;AF:4:1289894:1289982-1311979:1309443:1309712-1311979:+
AF	MAEA	-1.2549	0.285105	0.618436	0.084838	0.958115	0.042443	ENST00000514708	ENST00000510794,ENST00000514708	MSTRG.25666;AF:4:1289895:1289982-1311979:1309443:1309712-1311979:+
AF	POLN	-1.9632	0.140409	0.593606	0.0438648	0.449441	0.000942208	ENST00000503371	ENST00000511777,ENST00000503371	MSTRG.25685;AF:4:2075519-2076554:2077058:2075519-2080958:2081053:-
AF	ZFYVE28	-1.97342	0.13898	0.729513	0.0332653	0.580651	0.00682785	ENST00000515312	ENST00000503000,ENST00000515312	MSTRG.25689;AF:4:2354073-2364486:2364877:2354073-2418285:2418609:-
AF	ZFYVE28	-2.62147	0.0726962	0.77827	0.0158142	0.334177	0.000756269	ENST00000504743	ENST00000503000,ENST00000504743	MSTRG.25689;AF:4:2354073-2364693:2364827:2354073-2418285:2418609:-
AL	STX18	-1.61786	0.198323	0.635951	0.0570231	0.689756	0.0109591	ENST00000505286	ENST00000502267,ENST00000505286	MSTRG.25731;AL:4:4415742:4416163-4420864:4420095:4420129-4420864:-
AL	STX18-AS1	-1.35698	0.257438	0.685768	0.0671344	0.987185	0.0478418	ENST00000507244	ENST00000507244,ENST00000512438	MSTRG.25734;AL:4:4544907-4560394:4560559:4544907-4591074:4591175:+
AF	FBXL5	-1.37264	0.253437	0.652862	0.0704941	0.911144	0.0355098	ENST00000511441,ENST00000507700	ENST00000515679,ENST00000511441,ENST00000507700	MSTRG.25830;AF:4:15644708-15655204:15655341:15644708-15681280:15681619:-
AF	FBXL5	-2.21746	0.108886	0.77736	0.0237291	0.499644	0.00433703	ENST00000511441,ENST00000507700	ENST00000511441,ENST00000510802,ENST00000507700	MSTRG.25830;AF:4:15644708-15655204:15655341:15644708-15681353:15681567:-
AF	RBPJ	-1.75602	0.172731	0.777203	0.0376542	0.792368	0.023858	ENST00000514380	ENST00000507561,ENST00000514380	MSTRG.25899;AF:4:26320725:26320815-26386353:26321602:26321670-26386353:+
AF	RBPJ	-1.74392	0.174834	0.785154	0.0375234	0.814612	0.0263432	ENST00000514380	ENST00000507574,ENST00000514380	MSTRG.25899;AF:4:26320725:26320815-26386353:26322209:26322297-26386353:+
AF	POU2F1	-1.6431	0.19338	0.563917	0.064033	0.584006	0.0035714	ENST00000367866	ENST00000367866,ENST00000367862	MSTRG.2593;AF:1:167220829:167220958-167332470:167329044:167329306-167332470:+
AF	APBB2	-1.77444	0.169578	0.718923	0.0414402	0.693935	0.0135797	ENST00000508593	ENST00000502682,ENST00000508593	MSTRG.25978;AF:4:41143142-41214405:41214532:41143142-41216506:41216714:-
AF	DCUN1D4	-1.39454	0.247948	0.698707	0.0630404	0.975216	0.0459467	ENST00000513800	ENST00000513800,ENST00000509068	MSTRG.26040;AF:4:51843153:51843267-51863437:51843541:51843742-51863437:+
SE	SPATA18	-1.30706	0.270614	0.637129	0.0776292	0.943355	0.0402194	ENST00000419395	ENST00000419395,ENST00000505038	MSTRG.26043;SE:4:52060897-52062220:52062332-52071917:+
MX	SCARB2	-1.06249	0.345594	0.511037	0.126932	0.940939	0.0376092	ENST00000639300	ENST00000638603,ENST00000639300	MSTRG.26241;MX:4:76174313-76175791:76175910-76179517:76174313-76176437:76176528-76179517:-
SE	SEPT11	-1.35398	0.25821	0.556418	0.0867658	0.768417	0.0149582	ENST00000510515	ENST00000504637,ENST00000510515	MSTRG.26252;SE:4:76949930-76987809:76987870-76995781:+
AF	ANXA3	-1.1864	0.305319	0.561004	0.101678	0.916814	0.0344489	ENST00000503570	ENST00000514171,ENST00000503570	MSTRG.26267;AF:4:78551758:78551859-78554436:78551967:78552345-78554436:+
AF	LINC01088	-1.24717	0.287315	0.508558	0.106041	0.778474	0.0141917	ENST00000507761	ENST00000511895,ENST00000507761	MSTRG.26274;AF:4:79195836:79195932-79227212:79211685:79211804-79227212:+
AL	LINC01088	-1.29125	0.274927	0.52383	0.0984764	0.767542	0.0137007	ENST00000507761	ENST00000515597,ENST00000507761	MSTRG.26274;AL:4:79195932-79227212:79227956:79195932-79299001:79299565:+
AL	SEC31A	-1.46054	0.232112	0.735574	0.0549004	0.981339	0.0470808	ENST00000512932	ENST00000512932,ENST00000513581	MSTRG.26303;AL:4:82894250:82894847-82900077:82897763:82898062-82900077:-
AL	SEC31A	-1.60625	0.200638	0.681587	0.0527527	0.763098	0.0184411	ENST00000512932	ENST00000505028,ENST00000512932	MSTRG.26303;AL:4:82894250:82894847-82900077:82897856:82898062-82900077:-
AL	SEC31A	-1.56272	0.209565	0.685522	0.0546767	0.803225	0.0226312	ENST00000512932	ENST00000512932,ENST00000504869	MSTRG.26303;AL:4:82894250:82894847-82900077:82899693:82899737-82900077:-
AF	LIN54	-1.40024	0.246537	0.512584	0.0902755	0.673277	0.00630016	ENST00000442461	ENST00000442461,ENST00000446851	MSTRG.26305;AF:4:82984876-83010484:83010731:82984876-83010747:83010823:-
AF	LIN54	-1.37352	0.253214	0.557144	0.0849662	0.754622	0.0136903	ENST00000442461	ENST00000442461,ENST00000510557	MSTRG.26305;AF:4:82984876-83010484:83010731:82984876-83012792:83012887:-
A3	HERC6	-2.1175	0.120332	0.77729	0.0262271	0.552092	0.00644556	ENST00000506714	ENST00000506714,ENST00000273960	MSTRG.26353;A3:4:88396142-88398108:88396142-88398142:+
AF	MAPK10	-1.41815	0.242161	0.623329	0.0713716	0.821642	0.0228983	ENST00000641563	ENST00000641563,ENST00000641170	MSTRG.26365;AF:4:86354644-86359658:86359822:86354644-86453030:86453436:-
AF	MAPK10	-1.29428	0.274094	0.582584	0.0874991	0.858611	0.0263087	ENST00000641563	ENST00000641563,ENST00000502302	MSTRG.26365;AF:4:86354644-86359658:86359822:86354644-86593910:86594110:-
AL	MAPK10	-1.39092	0.248847	0.540355	0.0862943	0.717602	0.0100507	ENST00000641102	ENST00000641903,ENST00000641102	MSTRG.26365;AL:4:85999848:86001477-86017232:86010453:86011331-86017232:-
AL	MAPK10	1.14359	3.138	0.57931	1.00819	9.76704	0.0483762	ENST00000641050	ENST00000641050,ENST00000641858	MSTRG.26365;AL:4:86015945:86017375-86029197:86020222:86020865-86029197:-
AF	ADH1B	-1.37957	0.251688	0.513973	0.091911	0.689218	0.00727203	ENST00000504498	ENST00000504498,ENST00000639454	MSTRG.26415;AF:4:99318886-99321314:99321385:99318886-99352658:99352760:-
AF	TET2	-1.15015	0.31659	0.565744	0.104456	0.959531	0.0420541	ENST00000380013,ENST00000265149	ENST00000380013,ENST00000265149,ENST00000514870	MSTRG.26478;AF:4:105146786:105146979-105190360:105147457:105147799-105190360:+
RI	AC096564.1	-1.54014	0.214351	0.686765	0.0557894	0.823572	0.0249226	ENST00000499098	ENST00000513071,ENST00000499098	MSTRG.26499;RI:4:107893067:107893163-107893496:107893637:-
AF	HADH	-1.56306	0.209494	0.735093	0.0495973	0.884878	0.0334745	ENST00000639146	ENST00000626637,ENST00000639146	MSTRG.26504;AF:4:107989837:107990064-108009759:108004774:108004917-108009759:+
AF	HADH	-2.41703	0.0891861	0.796622	0.0187159	0.424994	0.00241255	ENST00000640201	ENST00000626637,ENST00000640201	MSTRG.26504;AF:4:107989978:107990064-108009759:108004774:108004917-108009759:+
AF	LARP1B	-1.6837	0.185686	0.672494	0.0496995	0.693757	0.0122916	ENST00000508819	ENST00000650359,ENST00000508819,ENST00000648358	MSTRG.26644;AF:4:128061312:128061401-128074460:128061694:128062219-128074460:+
A3	MFSD8	-1.5872	0.204497	0.766226	0.0455485	0.918122	0.0383166	ENST00000641413	ENST00000503928,ENST00000641413	MSTRG.26647;A3:4:127918389-127919239:127918387-127919239:-
A5	ZNF330	-1.08168	0.339025	0.538157	0.118073	0.973447	0.0444342	ENST00000512809	ENST00000512809,ENST00000512738	MSTRG.26704;A5:4:141221054-141222366:141221016-141222366:+
AF	AC139713.2	-1.22922	0.29252	0.552443	0.0990636	0.863765	0.0260767	ENST00000499587	ENST00000499587,ENST00000641556	MSTRG.26725;AF:4:143700257:143700291-143738975:143700734:143700840-143738975:+
AF	GYPA	-1.77484	0.169511	0.685429	0.0442343	0.649584	0.00961477	ENST00000504721	ENST00000504721,ENST00000508087	MSTRG.26731;AF:4:145096111-145097245:145097382:145096111-145098131:145098164:-
AF	HHIP	-1.56209	0.209696	0.594946	0.0653389	0.672991	0.00864941	ENST00000434550	ENST00000505891,ENST00000434550	MSTRG.26735;AF:4:144646172:144646954-144652605:144647099:144647227-144652605:+
AF	SMAD1	-1.63752	0.194461	0.586224	0.0616365	0.613519	0.00521669	ENST00000302085	ENST00000515385,ENST00000302085	MSTRG.26744;AF:4:145481792:145482038-145514438:145482811:145483176-145514438:+
A5	RPS3A	-1.11008	0.329534	0.539947	0.114366	0.949518	0.0397921	ENST00000514682	ENST00000514682,ENST00000507327	MSTRG.26787;A5:4:151099836-151100485:151099712-151100485:+
AF	RPS3A	-1.40636	0.245034	0.521651	0.0881447	0.681172	0.00701829	ENST00000512690	ENST00000510993,ENST00000512690	MSTRG.26787;AF:4:151099639:151099714-151100485:151099873:151099966-151100485:+
AF	RPS3A	-1.02272	0.359616	0.514393	0.131216	0.985578	0.0467889	ENST00000515792	ENST00000510993,ENST00000515792	MSTRG.26787;AF:4:151099671:151099714-151100485:151099873:151099966-151100485:+
AF	GUCY1A1	-1.45373	0.233696	0.708344	0.0583053	0.936689	0.0401407	ENST00000512983	ENST00000512983,ENST00000393832	MSTRG.26843;AF:4:155666828:155666965-155667346:155667129:155667220-155667346:+
AF	CEP44	-1.84965	0.157292	0.643095	0.0445967	0.554766	0.00402529	ENST00000503780	ENST00000503780,ENST00000515299	MSTRG.26955;AF:4:174283677:174283943-174297966:174283969:174284140-174297966:+
SE	CEP44	-1.95183	0.142013	0.67525	0.0378055	0.533461	0.00384586	ENST00000503780	ENST00000503780,ENST00000505124	MSTRG.26955;SE:4:174283943-174297966:174298062-174299072:+
AF	SORBS2	-1.67563	0.187191	0.706172	0.0469018	0.747102	0.0176524	ENST00000420158	ENST00000420158,ENST00000393523	MSTRG.27040;AF:4:185775366-185810938:185811012:185775366-185811664:185812209:-
AF	SORBS2	-2.68823	0.068001	0.749774	0.0156425	0.295613	0.000336571	ENST00000393528	ENST00000393528,ENST00000284776,ENST00000476878	MSTRG.27040;AF:4:185775366-185811664:185812221:185775366-185956196:185956368:-
AF	SORBS2	-1.82557	0.161126	0.55604	0.0541831	0.479146	0.00102651	ENST00000449407,ENST00000470685	ENST00000449407,ENST00000284776,ENST00000470685,ENST00000476878	MSTRG.27040;AF:4:185775366-185811664:185812238:185775366-185956196:185956368:-
AL	SORBS2	-1.46898	0.230159	0.603363	0.0705416	0.750952	0.0149058	ENST00000420158	ENST00000420158,ENST00000451701	MSTRG.27040;AL:4:185662177:185662242-185678423:185666039:185666206-185678423:-
AL	SORBS2	-1.55771	0.210617	0.619188	0.0625806	0.708838	0.0118784	ENST00000420158	ENST00000420158,ENST00000428330	MSTRG.27040;AL:4:185662177:185662242-185678423:185666114:185666206-185678423:-
AF	CCT5	-1.17031	0.310271	0.529961	0.109809	0.876687	0.0272238	ENST00000515390	ENST00000515390,ENST00000515676	MSTRG.27172;AF:5:10250216:10250445-10254145:10250537:10250893-10254145:+
AF	CCT5	-1.11478	0.327988	0.509659	0.120791	0.890595	0.0287204	ENST00000515390	ENST00000515390,ENST00000506600	MSTRG.27172;AF:5:10250216:10250445-10254145:10250539:10250893-10254145:+
AF	TTC23L	-2.03429	0.130774	0.769655	0.0289326	0.591087	0.00821468	ENST00000502782	ENST00000502782,ENST00000506758	MSTRG.27311;AF:5:34838833:34838948-34840665:34839164:34839196-34840665:+
AF	NADK2	-1.65531	0.191033	0.729123	0.0457591	0.797515	0.0231909	ENST00000381937,ENST00000514504	ENST00000381937,ENST00000282512,ENST00000514504	MSTRG.27334;AF:5:36227565-36241499:36241798:36227565-36242096:36242142:-
A3	LINC02104	-1.68268	0.185875	0.670927	0.0499031	0.692334	0.012142	ENST00000604954	ENST00000604954,ENST00000603514	MSTRG.27379;A3:5:39521627-39524251:39521627-39524263:+
AF	C9	-1.63675	0.194612	0.770291	0.0430028	0.880731	0.0335999	ENST00000545653	ENST00000545653,ENST00000511792	MSTRG.27380;AF:5:39394421-39424804:39425233:39394421-39462078:39462300:-
SE	TMEM267	1.20177	3.32599	0.598504	1.02914	10.749	0.0446485	ENST00000510130	ENST00000511525,ENST00000510130	MSTRG.27423;SE:5:43446557-43479890:43479987-43483822:-
SE	SLC38A9	-1.33343	0.263572	0.590321	0.0828738	0.838266	0.0238947	ENST00000513275	ENST00000513275,ENST00000507109	MSTRG.27487;SE:5:55702894-55704322:55704434-55711452:-
AF	PDE4D	-1.82374	0.161422	0.758818	0.03648	0.71428	0.0162438	ENST00000636120	ENST00000507116,ENST00000636120	MSTRG.27520;AF:5:59215968-59430294:59430600:59215968-59768247:59768645:-
AF	PDE4D	-1.40419	0.245567	0.520816	0.0884809	0.681536	0.00701508	ENST00000360047	ENST00000507116,ENST00000360047	MSTRG.27520;AF:5:59215968-59586329:59586499:59215968-59768247:59768645:-
MX	KIF2A	-1.41032	0.244066	0.625982	0.07156	0.832422	0.0242611	ENST00000413749	ENST00000413749,ENST00000424533	MSTRG.27550;MX:5:62561257-62578704:62578935-62580454:62561257-62579401:62579483-62580454:+
SE	RGS7BP	-1.66368	0.189441	0.751019	0.0434715	0.825546	0.0267443	ENST00000334025	ENST00000508162,ENST00000334025	MSTRG.27556;SE:5:64506789-64507711:64507877-64575774:+
AF	PPWD1	-1.96229	0.140536	0.793556	0.0296697	0.665679	0.0134067	ENST00000261308	ENST00000502703,ENST00000261308	MSTRG.27570;AF:5:65563239:65563506-65567513:65563867:65563945-65567513:+
AF	MAST4	-1.71976	0.179109	0.675426	0.0476642	0.673038	0.0108906	ENST00000434115	ENST00000490016,ENST00000434115	MSTRG.27584;AF:5:66788732:66788794-66899951:66828774:66828882-66899951:+
AF	AK6	-2.49578	0.082432	0.672065	0.0220817	0.307722	0.000204331	ENST00000504109	ENST00000503245,ENST00000504109	MSTRG.27610;AF:5:69366595-69367839:69367909:69366595-69369228:69369490:-
AF	AK6	-1.66183	0.189791	0.615492	0.0568025	0.634137	0.00693384	ENST00000504109	ENST00000502819,ENST00000504109	MSTRG.27610;AF:5:69366595-69367839:69367909:69366595-69369463:69369503:-
AF	AK6	-2.00604	0.134521	0.790404	0.0285756	0.63326	0.0111491	ENST00000509462	ENST00000618980,ENST00000509462	MSTRG.27610;AF:5:69366595-69369165:69369316:69366595-69369463:69369490:-
AL	MRPS27	-1.09902	0.333197	0.514458	0.121561	0.91329	0.0326574	ENST00000457646	ENST00000457646,ENST00000522585	MSTRG.27655;AL:5:72219528:72221148-72223683:72222449:72222527-72223683:-
MX	POC5	-1.30458	0.271285	0.482323	0.105408	0.698202	0.00683474	ENST00000506164	ENST00000506164,ENST00000514838	MSTRG.27702;MX:5:75702810-75705704:75705787-75712854:75702810-75707737:75707875-75712854:-
SE	TMEM161B-AS1	-1.71867	0.179305	0.719563	0.0437621	0.734659	0.0169179	ENST00000501869,ENST00000510087	ENST00000501869,ENST00000504922,ENST00000510087	MSTRG.27823;SE:5:88270585-88410073:88410194-88436273:+
SE	MEF2C-AS1	-1.49545	0.224148	0.741903	0.0523632	0.959498	0.0438322	ENST00000514092	ENST00000514092,ENST00000512585	MSTRG.27839;SE:5:88905270-88965841:88965915-89094959:+
SE	MEF2C-AS1	-1.17743	0.30807	0.595632	0.0958619	0.990038	0.0480673	ENST00000509179,ENST00000508521	ENST00000514011,ENST00000508521,ENST00000509179	MSTRG.27839;SE:5:88943122-88948136:88948215-88965841:+
AF	ADGRV1	-1.56666	0.208741	0.635978	0.0600153	0.726027	0.013763	ENST00000640815	ENST00000640815,ENST00000639821	MSTRG.27847;AF:5:90899183:90899323-90965415:90929240:90929398-90965415:+
AF	ADGRV1	-1.34863	0.259597	0.520063	0.0936745	0.719412	0.00950883	ENST00000640815	ENST00000640815,ENST00000639707	MSTRG.27847;AF:5:90899183:90899323-90965415:90929527:90929661-90965415:+
AF	ADGRV1	-1.36739	0.254771	0.518962	0.0921317	0.704517	0.00841731	ENST00000640815	ENST00000640815,ENST00000640369	MSTRG.27847;AF:5:90899183:90899323-90965415:90931150:90931218-90965415:+
AF	GLRX	-1.94797	0.142563	0.74687	0.0329814	0.616231	0.0091025	ENST00000507605	ENST00000507605,ENST00000508780	MSTRG.27888;AF:5:95816626-95822210:95822291:95816626-95822456:95822726:-
AF	PAM	-1.94465	0.143038	0.702993	0.036063	0.567335	0.00567071	ENST00000346918	ENST00000509636,ENST00000346918	MSTRG.27939;AF:5:102865737:102866284-102867273:102866587:102866716-102867273:+
AF	NREP	-1.59955	0.201988	0.701809	0.051044	0.799293	0.0226564	ENST00000446294	ENST00000446294,ENST00000505864	MSTRG.27977;AF:5:111757179-111757320:111757470:111757179-111757562:111757633:-
AF	NREP	-1.86087	0.155537	0.727981	0.03734	0.647876	0.0105819	ENST00000446294	ENST00000446294,ENST00000508870	MSTRG.27977;AF:5:111757179-111757320:111757470:111757179-111757562:111757643:-
AF	APC	-1.11419	0.32818	0.512054	0.120296	0.89531	0.0295606	ENST00000509732	ENST00000509732,ENST00000508624	MSTRG.27989;AF:5:112707498:112707649-112754873:112737885:112737925-112754873:+
A3	TMED7-TICAM2	-2.32003	0.0982706	0.74989	0.0226004	0.427298	0.00197592	ENST00000333314,ENST00000514548	ENST00000514548,ENST00000282382,ENST00000333314	MSTRG.28011;A3:5:115581315-115616318:115581197-115616318:-
AF	COMMD10	-1.44345	0.236112	0.566825	0.0777385	0.717135	0.0108794	ENST00000507356	ENST00000515539,ENST00000507356	MSTRG.28019;AF:5:116085016:116085093-116087497:116085474:116085606-116087497:+
AL	HSD17B4	-1.46873	0.230217	0.711848	0.0570442	0.929102	0.0390871	ENST00000646125,ENST00000646646	ENST00000646058,ENST00000646646,ENST00000646125	MSTRG.28046;AL:5:119536550-119541905:119541994:119536550-119584415:119585006:+
AF	GRAMD2B	-1.04089	0.35314	0.517815	0.127992	0.974342	0.0444142	ENST00000514099,ENST00000513978	ENST00000513978,ENST00000502348,ENST00000514099	MSTRG.28071;AF:5:126423472:126423689-126465426:126462345:126462442-126465426:+
MX	TSEN15	-1.89101	0.150919	0.723866	0.0365249	0.623593	0.00899155	ENST00000645963	ENST00000647465,ENST00000645963	MSTRG.2807;MX:1:184054863-184093625:184093724-184095690:184054863-184095031:184095092-184095690:+
SE	TSEN15	-1.72343	0.178452	0.743388	0.041567	0.766117	0.0204303	ENST00000644592,ENST00000645316	ENST00000644592,ENST00000645316,ENST00000643916	MSTRG.2807;SE:1:184119835-184120965:184121250-184121787:+
AF	SEPT8	-1.33632	0.262811	0.666669	0.0711498	0.970761	0.0450191	ENST00000378706	ENST00000378706,ENST00000414594	MSTRG.28138;AF:5:132765529-132777108:132777344:132765529-132777758:132778009:-
AF	H2AFY	-1.32722	0.265214	0.66623	0.0718622	0.978796	0.0463564	ENST00000360597	ENST00000360597,ENST00000510038	MSTRG.28203;AF:5:135389126-135399062:135399222:135389126-135399786:135399884:-
SE	H2AFY	-1.31687	0.267973	0.609615	0.0811307	0.885108	0.0307599	ENST00000506218	ENST00000508120,ENST00000506218	MSTRG.28203;SE:5:135370142-135388922:135389296-135399062:-
AF	FAM13B	-1.74941	0.173876	0.708553	0.0433628	0.697205	0.0135493	ENST00000510804	ENST00000510804,ENST00000508403	MSTRG.28231;AF:5:138021197-138032782:138032928:138021197-138051878:138051915:-
AF	CTNNA1	-1.43478	0.238168	0.654619	0.0660191	0.859202	0.0283954	ENST00000522052	ENST00000522052,ENST00000540387	MSTRG.28251;AF:5:138875488:138875597-138886212:138875653:138875738-138886212:+
SE	MZB1	-1.73426	0.17653	0.788428	0.037645	0.827808	0.0278318	ENST00000302125	ENST00000302125,ENST00000513389	MSTRG.28268;SE:5:139388131-139388461:139388585-139389680:-
AF	APBB3	-1.6703	0.188191	0.674647	0.0501579	0.70609	0.0132935	ENST00000356738,ENST00000354402	ENST00000506289,ENST00000354402,ENST00000356738	MSTRG.28297;AF:5:140563915-140564197:140564260:140563915-140564656:140564701:-
AF	APBB3	-1.65416	0.191253	0.678441	0.0505963	0.722936	0.0147618	ENST00000356738,ENST00000354402	ENST00000511459,ENST00000354402,ENST00000356738	MSTRG.28297;AF:5:140563915-140564197:140564260:140563915-140564713:140564749:-
AF	APBB3	-1.9668	0.139903	0.660779	0.0383153	0.510838	0.00291564	ENST00000356738,ENST00000354402	ENST00000354402,ENST00000356738,ENST00000505617	MSTRG.28297;AF:5:140563915-140564197:140564260:140563915-140564713:140564781:-
AF	PCDHGA1	1.34638	3.84347	0.539089	1.33614	11.056	0.0125072	ENST00000517417	ENST00000571252,ENST00000517417	MSTRG.28345;AF:5:141330685:141333105-141494807:141355025:141357621-141494807:+
AF	PCDHGA1	1.20615	3.3406	0.536022	1.16832	9.55184	0.0244372	ENST00000523390	ENST00000518325,ENST00000523390	MSTRG.28345;AF:5:141350261:141352669-141494807:141382900:141385323-141494807:+
AF	PCDHGA1	1.2078	3.34611	0.54019	1.16073	9.64607	0.0253598	ENST00000523390	ENST00000398604,ENST00000523390	MSTRG.28345;AF:5:141350261:141352669-141494807:141392814:141395237-141494807:+
AF	PCDHGA1	1.13053	3.0973	0.559262	1.035	9.26888	0.0432313	ENST00000523390	ENST00000523390,ENST00000398594	MSTRG.28345;AF:5:141350261:141352669-141494807:141417691:141420274-141494807:+
AF	PCDHGA1	1.06716	2.90713	0.521592	1.04589	8.0806	0.0407585	ENST00000523390	ENST00000398587,ENST00000523390	MSTRG.28345;AF:5:141350261:141352669-141494807:141421195:141423660-141494807:+
AF	PCDHGA1	-1.21816	0.295773	0.533792	0.103895	0.842021	0.0224838	ENST00000617641	ENST00000617641,ENST00000252087	MSTRG.28345;AF:5:141475980:141476146-141494807:141489121:141491700-141494807:+
SE	ABLIM3	-1.86774	0.154472	0.718074	0.0378116	0.631068	0.00929411	ENST00000326685,ENST00000508983	ENST00000508983,ENST00000504238,ENST00000326685,ENST00000515171	MSTRG.28443;SE:5:149239888-149242491:149242538-149244881:+
SE	MFAP3	-1.63715	0.194534	0.709309	0.048443	0.781197	0.0209942	ENST00000519325	ENST00000520327,ENST00000519325	MSTRG.28520;SE:5:154097271-154134845:154134916-154149866:+
AF	CNOT8	-1.29263	0.274547	0.631337	0.0796565	0.946262	0.0406135	ENST00000521729	ENST00000521729,ENST00000521402	MSTRG.28532;AF:5:154858654:154858816-154863207:154859667:154859837-154863207:+
AF	CNOT8	1.23667	3.44411	0.57367	1.11884	10.602	0.0311064	ENST00000518775	ENST00000521402,ENST00000518775	MSTRG.28532;AF:5:154858662:154858833-154863207:154859667:154859837-154863207:+
AL	CNOT8	-1.48343	0.226859	0.595046	0.0706726	0.728214	0.0126681	ENST00000519211	ENST00000522458,ENST00000519211	MSTRG.28532;AL:5:154865385-154870661:154870705:154865385-154871730:154871781:+
AF	RNF145	-1.67112	0.188036	0.641946	0.0534338	0.66171	0.00923561	ENST00000519865	ENST00000519865,ENST00000520548	MSTRG.28564;AF:5:159203656-159207888:159208073:159203656-159209644:159209791:-
A3	SPDL1	-1.35712	0.257402	0.666395	0.0697229	0.950273	0.0416997	ENST00000506574,ENST00000509785	ENST00000515224,ENST00000509785,ENST00000506574	MSTRG.28634;A3:5:169583889-169587199:169583889-169587261:+
AF	CDC73	-1.7936	0.16636	0.713731	0.0410695	0.673873	0.0119712	ENST00000650197	ENST00000482484,ENST00000650197	MSTRG.2865;AF:1:193122103:193122331-193125112:193122470:193122561-193125112:+
AL	FBXW11	-1.33883	0.262152	0.672203	0.0702058	0.978889	0.0464033	ENST00000523843	ENST00000522376,ENST00000523843	MSTRG.28660;AL:5:171863927:171864101-171868610:171867835:171868044-171868610:-
RI	SIMC1	-1.10591	0.330909	0.534859	0.115994	0.944021	0.0386711	ENST00000332772	ENST00000332772,ENST00000430704	MSTRG.28715;RI:5:176345183:176345566-176345702:176345989:+
AL	DOK3	-1.53381	0.215712	0.768926	0.0477929	0.973613	0.0460711	ENST00000312943	ENST00000312943,ENST00000510898	MSTRG.28757;AL:5:177501907:177503392-177504743:177503748:177504660-177504743:-
A5	FAM153A	-1.86545	0.154827	0.668803	0.0417408	0.574293	0.00528335	ENST00000506011,ENST00000514899	ENST00000506011,ENST00000509607,ENST00000514899	MSTRG.28766;A5:5:177713916-177714054:177713916-177714069:-
AL	FAM153A	-1.39018	0.24903	0.628315	0.0726823	0.853246	0.0269282	ENST00000506011	ENST00000506011,ENST00000509607	MSTRG.28766;AL:5:177707981:177708082-177713748:177713025:177713170-177713748:-
MX	FAM153A	-1.17621	0.308444	0.570389	0.100846	0.943392	0.0391955	ENST00000513554,ENST00000393518	ENST00000513554,ENST00000393518,ENST00000505531	MSTRG.28766;MX:5:177732100-177734380:177734404-177744888:177732100-177744394:177744418-177744888:-
AF	FAM153C	-1.2835	0.277065	0.611962	0.0834985	0.919356	0.0359617	ENST00000504530	ENST00000505394,ENST00000504530	MSTRG.28776;AF:5:178006405:178006519-178009326:178008153:178008252-178009326:+
AF	FAM153C	-1.87216	0.153791	0.685142	0.0401549	0.589014	0.00628532	ENST00000505582	ENST00000505394,ENST00000505582	MSTRG.28776;AF:5:178006838:178006985-178009326:178008153:178008252-178009326:+
AF	HNRNPH1	-1.22418	0.293998	0.587939	0.0928732	0.930677	0.0373279	ENST00000503105	ENST00000503105,ENST00000512273	MSTRG.28806;AF:5:179623164-179623636:179623671:179623164-179624317:179624411:-
AF	HNRNPH1	-1.28901	0.275544	0.560789	0.0918007	0.827056	0.0215297	ENST00000503105	ENST00000513225,ENST00000503105	MSTRG.28806;AF:5:179623164-179623636:179623671:179623164-179624317:179624600:-
AF	HNRNPH1	-1.71494	0.179974	0.727188	0.043274	0.748503	0.0183578	ENST00000508103	ENST00000513225,ENST00000508103	MSTRG.28806;AF:5:179623164-179623636:179623698:179623164-179624317:179624600:-
AL	HNRNPH1	-1.11389	0.328278	0.510522	0.120694	0.892893	0.029119	ENST00000503105	ENST00000503105,ENST00000506721	MSTRG.28806;AL:5:179617817:179617911-179620892:179618208:179618323-179620892:-
AL	HNRNPH1	-1.10786	0.330266	0.509837	0.121588	0.897094	0.0297831	ENST00000503105	ENST00000510431,ENST00000503105	MSTRG.28806;AL:5:179617817:179617911-179620892:179618236:179618323-179620892:-
AL	HNRNPH1	-1.12406	0.324957	0.5085	0.119947	0.880365	0.0270675	ENST00000503105	ENST00000504348,ENST00000503105	MSTRG.28806;AL:5:179617817:179617911-179620892:179619301:179619407-179620892:-
AL	HNRNPH1	-1.28901	0.275544	0.560789	0.0918007	0.827056	0.0215297	ENST00000503105	ENST00000513225,ENST00000503105	MSTRG.28806;AL:5:179617817:179617911-179620892:179619315:179619407-179620892:-
AL	HNRNPH1	-1.71494	0.179974	0.727188	0.043274	0.748503	0.0183578	ENST00000508103	ENST00000513225,ENST00000508103	MSTRG.28806;AL:5:179618205:179618323-179620892:179619315:179619407-179620892:-
AF	CANX	-1.32482	0.265851	0.492806	0.101196	0.698419	0.00718133	ENST00000514383	ENST00000514383,ENST00000504579	MSTRG.28810;AF:5:179678628:179678777-179705679:179698968:179699102-179705679:+
AF	CANX	-1.69218	0.184117	0.555663	0.0619602	0.547112	0.0023242	ENST00000502296	ENST00000504579,ENST00000502296	MSTRG.28810;AF:5:179698406:179698825-179705679:179698968:179699102-179705679:+
AF	MGAT1	-1.80856	0.16389	0.795004	0.0345021	0.778506	0.0229117	ENST00000427865	ENST00000514438,ENST00000427865	MSTRG.28836;AF:5:180793097-180803602:180803904:180793097-180815414:180815580:-
AF	MGAT1	-1.87959	0.152653	0.793646	0.0322219	0.723198	0.0178702	ENST00000446023	ENST00000446023,ENST00000506033	MSTRG.28836;AF:5:180809076-180809634:180809829:180809076-180810040:180810440:-
AF	MGAT1	-1.90419	0.148944	0.787967	0.031791	0.697817	0.015667	ENST00000446023	ENST00000512080,ENST00000446023	MSTRG.28836;AF:5:180809076-180809634:180809829:180809076-180810649:180810920:-
AF	MGAT1	-1.90164	0.149323	0.799492	0.0311601	0.715576	0.0173802	ENST00000446023	ENST00000508090,ENST00000446023	MSTRG.28836;AF:5:180809076-180809634:180809829:180809076-180815414:180815652:-
MX	SERPINB6	-1.66974	0.188296	0.760618	0.0424036	0.836144	0.0281465	ENST00000380529	ENST00000642543,ENST00000380529	MSTRG.28886;MX:6:2955670-2959168:2959342-2971117:2955670-2968779:2968913-2971117:-
AF	TARDBP	-1.44345	0.236112	0.634267	0.0681128	0.818476	0.0228592	ENST00000473118	ENST00000473118,ENST00000629725	MSTRG.288;AF:1:11012344:11012428-11013716:11012622:11012743-11013716:+
AL	TARDBP	-1.39209	0.248556	0.688973	0.0644123	0.959132	0.0433287	ENST00000476201	ENST00000476201,ENST00000621715	MSTRG.288;AL:1:11018873-11020429:11020589:11018873-11022124:11022310:+
AL	TARDBP	-1.30542	0.27106	0.613337	0.0814688	0.901859	0.0333053	ENST00000473869	ENST00000473869,ENST00000613177	MSTRG.288;AL:1:11023329-11024064:11025019:11023329-11025110:11025203:+
AF	TFAP2A	-1.55024	0.212197	0.740319	0.0497256	0.905525	0.0362587	ENST00000497266	ENST00000464323,ENST00000497266	MSTRG.28964;AF:6:10410335-10410860:10411018:10410335-10419418:10419554:-
AF	TFAP2A	-1.49283	0.224736	0.621339	0.0664949	0.759553	0.0162792	ENST00000497266	ENST00000473652,ENST00000497266	MSTRG.28964;AF:6:10410335-10410860:10411018:10410335-10419418:10419659:-
AF	TFAP2A	-1.18641	0.305314	0.575806	0.0987687	0.943787	0.0393565	ENST00000465858	ENST00000488193,ENST00000465858	MSTRG.28964;AF:6:10410335-10412602:10412879:10410335-10414941:10415206:-
AF	TFAP2A	-2.0856	0.124232	0.754994	0.0282867	0.545615	0.00573763	ENST00000465858	ENST00000464323,ENST00000465858	MSTRG.28964;AF:6:10410335-10412602:10412879:10410335-10419418:10419554:-
AF	TFAP2A	-1.91048	0.14801	0.696874	0.0377668	0.580056	0.00611597	ENST00000465858	ENST00000473652,ENST00000465858	MSTRG.28964;AF:6:10410335-10412602:10412879:10410335-10419418:10419659:-
AL	ZSCAN26	-1.65209	0.191649	0.699345	0.0486657	0.754726	0.0181599	ENST00000623276	ENST00000623276,ENST00000621053	MSTRG.29206;AL:6:28272787-28276195:28277530:28272787-28281316:28281580:+
A3	ZSCAN31	-1.10354	0.331695	0.529093	0.117591	0.935629	0.037004	ENST00000344279	ENST00000453745,ENST00000344279	MSTRG.29207;A3:6:28329778-28336082:28329714-28336082:-
AF	ZSCAN31	-1.21307	0.297282	0.595287	0.0925678	0.954726	0.0415705	ENST00000439636	ENST00000453745,ENST00000439636	MSTRG.29207;AF:6:28329714-28335367:28335451:28329714-28336082:28336198:-
AF	MDC1	-1.32633	0.26545	0.6565	0.0733109	0.961162	0.043352	ENST00000613547	ENST00000613547,ENST00000416571	MSTRG.29288;AF:6:30715178-30716882:30717075:30715178-30717084:30717175:-
AF	DDR1	-1.58436	0.20508	0.746564	0.0474729	0.885929	0.0338211	ENST00000418800	ENST00000376568,ENST00000418800	MSTRG.29296;AF:6:30882613:30882983-30888688:30884458:30884710-30888688:+
AF	DDR1	-1.2808	0.277816	0.549913	0.0945518	0.816288	0.0198543	ENST00000421124	ENST00000504679,ENST00000421124	MSTRG.29296;AF:6:30885225:30885354-30888688:30885713:30885763-30888688:+
AL	DDR1	-1.25721	0.284445	0.516801	0.103299	0.783249	0.0149872	ENST00000421124	ENST00000376575,ENST00000421124	MSTRG.29296;AL:6:30891120-30891380:30891442:30891120-30892002:30892168:+
AF	PSORS1C1	-1.22238	0.294527	0.618198	0.0876828	0.989319	0.0480038	ENST00000479581	ENST00000479581,ENST00000481450	MSTRG.29304;AF:6:31114831:31114891-31139641:31138357:31138459-31139641:+
AF	CCHCR1	-2.2718	0.103127	0.568633	0.0338337	0.314334	6.4641e-05	ENST00000426967	ENST00000426967,ENST00000448162	MSTRG.29307;AF:6:31157089-31157358:31157788:31157089-31157999:31158081:-
AF	CCHCR1	-1.92198	0.146316	0.562277	0.0486051	0.440458	0.000630338	ENST00000426967	ENST00000426967,ENST00000507459	MSTRG.29307;AF:6:31157089-31157358:31157788:31157089-31158171:31158194:-
AF	CCHCR1	-1.28026	0.277966	0.646627	0.0782676	0.987192	0.0477148	ENST00000502557	ENST00000502557,ENST00000428174	MSTRG.29307;AF:6:31157089-31157885:31158139:31157089-31158167:31158205:-
AF	LTB	-1.77352	0.169734	0.799511	0.035418	0.813418	0.0265372	ENST00000446745	ENST00000446745,ENST00000483972	MSTRG.29337;AF:6:31581630-31582256:31582427:31581630-31582496:31582522:-
AF	LST1	-1.51292	0.220265	0.709131	0.0548697	0.884217	0.0328846	ENST00000339530	ENST00000339530,ENST00000211921	MSTRG.29338;AF:6:31586699:31586807-31587200:31586848:31586939-31587200:+
AF	LST1	-1.15536	0.314944	0.507568	0.116464	0.85168	0.0228302	ENST00000339530	ENST00000433492,ENST00000339530	MSTRG.29338;AF:6:31586699:31586807-31587200:31586895:31586939-31587200:+
AF	BAG6	1.09762	2.99702	0.549616	1.0206	8.80083	0.0458182	ENST00000452994	ENST00000375964,ENST00000452994	MSTRG.29344;AF:6:31651776-31652080:31652158:31651776-31652400:31652700:-
AF	LSM2	-1.52624	0.217351	0.605038	0.0663975	0.711492	0.0116505	ENST00000475835	ENST00000477182,ENST00000475835	MSTRG.29364;AF:6:31806142-31806486:31806602:31806142-31806755:31806966:-
AF	HSPA1B	-1.35837	0.257079	0.513297	0.0940043	0.703049	0.00813615	ENST00000649802	ENST00000375641,ENST00000649802	MSTRG.29367;AF:6:31828834:31829753-31835411:31834627:31834768-31835411:+
AF	HSPA1B	-1.7549	0.172924	0.663409	0.0471152	0.634673	0.00816233	ENST00000649802	ENST00000375635,ENST00000649802	MSTRG.29367;AF:6:31828834:31829753-31835411:31834908:31835057-31835411:+
AF	HSPA1B	-1.45301	0.233865	0.534904	0.0819699	0.66723	0.00659962	ENST00000649802	ENST00000375642,ENST00000649802	MSTRG.29367;AF:6:31828834:31829753-31835411:31834918:31835200-31835411:+
AF	HSPA1B	-1.4086	0.244484	0.51513	0.0890782	0.671012	0.0062482	ENST00000649802	ENST00000614363,ENST00000649802	MSTRG.29367;AF:6:31828834:31829753-31835411:31834922:31835200-31835411:+
AF	TSBP1-AS1	-1.41413	0.243137	0.579109	0.078147	0.756464	0.0146097	ENST00000646628	ENST00000646628,ENST00000646550	MSTRG.29398;AF:6:32254640:32254690-32365780:32255721:32255998-32365780:+
AF	TSBP1-AS1	-1.80096	0.165141	0.762599	0.0370449	0.736173	0.0181961	ENST00000646628	ENST00000646628,ENST00000642577	MSTRG.29398;AF:6:32254640:32254690-32365780:32262702:32262809-32365780:+
SE	TSBP1-AS1	-1.79974	0.165342	0.769238	0.0366107	0.746724	0.0193024	ENST00000646628	ENST00000646628,ENST00000642577,ENST00000646550	MSTRG.29398;SE:6:32365839-32389269:32389421-32390214:+
AF	BRD2	-1.47018	0.229885	0.557916	0.0770214	0.686135	0.00841077	ENST00000496118	ENST00000496118,ENST00000580234	MSTRG.29417;AF:6:32969165:32969352-32971595:32970238:32970433-32971595:+
A5	GGNBP1	-2.16773	0.114437	0.796013	0.0240436	0.544671	0.00646461	ENST00000613113	ENST00000613113,ENST00000618642,ENST00000374458,ENST00000612409	MSTRG.29447;A5:6:33584074-33584728:33584070-33584728:+
A5	GGNBP1	-1.62207	0.19749	0.562222	0.0656117	0.594441	0.00391285	ENST00000613113	ENST00000613113,ENST00000618642,ENST00000374458	MSTRG.29447;A5:6:33585780-33586670:33585721-33586670:+
SE	UBE2T	-1.47406	0.228994	0.556727	0.0769019	0.681883	0.00810346	ENST00000643045	ENST00000460852,ENST00000643045	MSTRG.2945;SE:1:202333555-202334989:202335058-202335642:-
SE	TMEM217	-1.52347	0.217953	0.559752	0.0727614	0.652868	0.00649481	ENST00000336655	ENST00000336655,ENST00000478262	MSTRG.29528;SE:6:37215282-37218426:37219041-37257568:-
AF	FOXP4-AS1	-1.38587	0.250106	0.608255	0.0759235	0.823893	0.0227004	ENST00000432751	ENST00000454812,ENST00000432751	MSTRG.29575;AF:6:41524225-41547461:41547548:41524225-41548378:41548621:-
AF	PGC	-1.13685	0.320829	0.508498	0.118424	0.869177	0.0253718	ENST00000356667	ENST00000415707,ENST00000356667	MSTRG.29582;AF:6:41744808-41747276:41747395:41744808-41753898:41754109:-
AF	TJAP1	-1.62494	0.196923	0.725253	0.047529	0.815892	0.0250572	ENST00000436109	ENST00000483640,ENST00000436109	MSTRG.29637;AF:6:43477523:43477628-43497881:43489615:43489803-43497881:+
AF	ADIPOR1	-1.18084	0.30702	0.519793	0.110846	0.850386	0.0231016	ENST00000426229	ENST00000426229,ENST00000417068	MSTRG.2965;AF:1:202954307-202958185:202958285:202954307-202958475:202958572:-
SE	SLC29A1	-2.33105	0.0971937	0.728625	0.0233041	0.405364	0.00137788	ENST00000393844	ENST00000393844,ENST00000643028,ENST00000642613	MSTRG.29660;SE:6:44219782-44227260:44227342-44229390:+
SE	TCTE1	-1.20415	0.299946	0.539676	0.104153	0.863806	0.0256644	ENST00000371505	ENST00000371504,ENST00000371505	MSTRG.29665;SE:6:44280390-44282110:44282559-44285964:-
AL	PAQR8	-1.06059	0.346251	0.476985	0.135951	0.881865	0.0261801	ENST00000636489,ENST00000636702	ENST00000637089,ENST00000636489,ENST00000636702	MSTRG.29720;AL:6:52490350-52492270:52492407:52490350-52495609:52495768:+
AL	PAQR8	-1.36102	0.256399	0.639825	0.0731639	0.898538	0.0334055	ENST00000636489,ENST00000636702	ENST00000636489,ENST00000636702,ENST00000636343	MSTRG.29720;AL:6:52490350-52492270:52492407:52490350-52515895:52517342:+
SE	GCLC	1.09137	2.97835	0.55584	1.00195	8.85335	0.0495924	ENST00000502390	ENST00000502390,ENST00000503985,ENST00000505995	MSTRG.29738;SE:6:53569605-53573200:53573275-53616886:-
A3	ZNF451-AS1	-1.61451	0.198989	0.75549	0.0452641	0.874788	0.0325954	ENST00000590164	ENST00000590164,ENST00000588819	MSTRG.29766;A3:6:57165802-57171005:57165433-57171005:-
SE	PHF3	-1.42805	0.239776	0.638448	0.0686054	0.838019	0.0253026	ENST00000481385	ENST00000481385,ENST00000506783	MSTRG.29792;SE:6:63636150-63680000:63680161-63684129:+
AF	EEF1A1	-1.7588	0.172252	0.777472	0.0375299	0.790586	0.023685	ENST00000331523	ENST00000356303,ENST00000331523	MSTRG.29850;AF:6:73520056-73521507:73521721:73520056-73521732:73521900:-
AF	EEF1A1	-1.75091	0.173615	0.795786	0.0364934	0.825967	0.0277905	ENST00000331523	ENST00000455918,ENST00000331523	MSTRG.29850;AF:6:73520056-73521507:73521721:73520056-73523447:73523797:-
AF	PGM3	-1.88859	0.151285	0.620183	0.0448639	0.510149	0.00232516	ENST00000512866	ENST00000512866,ENST00000507554	MSTRG.29909;AF:6:83191014-83193179:83193231:83191014-83193823:83193936:-
SE	CNR1	-1.82264	0.161598	0.571638	0.0527056	0.495467	0.00143032	ENST00000551417	ENST00000369499,ENST00000551417	MSTRG.29945;SE:6:88145337-88147664:88147806-88164257:-
AF	ANKRD6	-1.05335	0.348767	0.534316	0.122384	0.993907	0.0486779	ENST00000339746	ENST00000339746,ENST00000520458	MSTRG.29958;AF:6:89433209:89433375-89566834:89483403:89483558-89566834:+
AF	ANKRD6	-1.41867	0.242037	0.541969	0.0836674	0.700175	0.00885472	ENST00000339746	ENST00000522441,ENST00000339746	MSTRG.29958;AF:6:89433209:89433375-89566834:89562401:89562898-89566834:+
AF	ANKRD6	-1.68052	0.186278	0.517751	0.0675227	0.513892	0.00117122	ENST00000447838	ENST00000447838,ENST00000520458	MSTRG.29958;AF:6:89433213:89433375-89566834:89483403:89483558-89566834:+
AF	ANKRD6	-1.67861	0.186632	0.519178	0.0674625	0.516311	0.00122404	ENST00000447838	ENST00000523798,ENST00000447838	MSTRG.29958;AF:6:89433213:89433375-89566834:89509153:89509249-89566834:+
AF	ANKRD6	-1.65085	0.191887	0.529814	0.0679309	0.542031	0.00183382	ENST00000447838	ENST00000522441,ENST00000447838	MSTRG.29958;AF:6:89433213:89433375-89566834:89562401:89562898-89566834:+
AF	ANKRD6	-1.9101	0.148066	0.570053	0.0484425	0.45257	0.000805971	ENST00000447838	ENST00000447838,ENST00000485637	MSTRG.29958;AF:6:89433213:89433375-89566834:89562786:89562898-89566834:+
AF	LINC02532	-1.04061	0.353238	0.513272	0.129172	0.965973	0.0426203	ENST00000602621	ENST00000602621,ENST00000436659	MSTRG.30036;AF:6:106739770-106744941:106746004:106739770-106787259:106787425:-
A3	CEP57L1	-2.53787	0.0790347	0.775388	0.0172904	0.361268	0.00106401	ENST00000368970	ENST00000368970,ENST00000521522,ENST00000520883	MSTRG.30077;A3:6:109159102-109159218:109159102-109159341:+
AF	DSE	-2.10403	0.121964	0.751349	0.0279694	0.531842	0.00510504	ENST00000607094	ENST00000645988,ENST00000607094	MSTRG.30151;AF:6:116279143:116279731-116399198:116369847:116369927-116399198:+
SE	TBC1D32	-1.13552	0.321256	0.556944	0.10784	0.957026	0.0414668	ENST00000275159	ENST00000275159,ENST00000398212	MSTRG.30191;SE:6:121161056-121170405:121170527-121205075:-
AF	TPD52L1	-1.47344	0.229136	0.646336	0.0645552	0.813311	0.0226269	ENST00000368402	ENST00000534199,ENST00000368402	MSTRG.30208;AF:6:125153733:125153970-125220078:125154381:125154532-125220078:+
AF	TPD52L1	-1.37347	0.253226	0.6457	0.0714312	0.897698	0.0334116	ENST00000527711	ENST00000527711,ENST00000532429,ENST00000532978	MSTRG.30208;AF:6:125153793:125153970-125220078:125154189:125154532-125220078:+
AF	TPD52L1	-1.45554	0.233274	0.585733	0.0740099	0.735264	0.0129555	ENST00000527711	ENST00000527711,ENST00000534199	MSTRG.30208;AF:6:125153793:125153970-125220078:125154381:125154532-125220078:+
AF	TPD52L1	-1.17453	0.308964	0.594921	0.0962743	0.99153	0.0483519	ENST00000527711	ENST00000527711,ENST00000392482	MSTRG.30208;AF:6:125153793:125153970-125220078:125203639:125203777-125220078:+
AL	TPD52L1	-1.56479	0.209132	0.721161	0.0508823	0.859554	0.0300203	ENST00000532978	ENST00000534199,ENST00000532978	MSTRG.30208;AL:6:125248383-125252022:125253799:125248383-125262834:125263125:+
AL	ECHDC1	-2.00562	0.134577	0.652248	0.037478	0.483242	0.00210548	ENST00000474289	ENST00000474289,ENST00000461239	MSTRG.30222;AL:6:127288720:127290277-127314816:127313066:127313591-127314816:-
SE	VNN3	-1.26996	0.280843	0.646263	0.0791342	0.996699	0.0494049	ENST00000519686,ENST00000392393	ENST00000275223,ENST00000392393,ENST00000427187,ENST00000519686	MSTRG.30259;SE:6:132724979-132726722:132726838-132728741:-
SE	IL20RA	-1.63679	0.194604	0.761061	0.0437859	0.864904	0.0315025	ENST00000541547,ENST00000316649,ENST00000367746	ENST00000316649,ENST00000468393,ENST00000541547,ENST00000367746,ENST00000367748	MSTRG.30320;SE:6:137009492-137011274:137011452-137016968:-
SE	IL22RA2	-2.19699	0.111137	0.712841	0.0274845	0.449397	0.00205601	ENST00000349184,ENST00000296980	ENST00000349184,ENST00000339602,ENST00000296980	MSTRG.30321;SE:6:137145773-137147722:137147891-137154941:-
AF	IFNGR1	1.32778	3.77264	0.557746	1.26442	11.2564	0.0172839	ENST00000646036	ENST00000646036,ENST00000414770	MSTRG.30323;AF:6:137215377-137218984:137219136:137215377-137219243:137219449:-
AF	AIG1	-1.58521	0.204904	0.689809	0.0530131	0.791984	0.021559	ENST00000629020	ENST00000629020,ENST00000458219	MSTRG.30374;AF:6:143060899:143061066-143136835:143126250:143126304-143136835:+
AF	PLAGL1	-1.42544	0.240402	0.72222	0.0583691	0.990131	0.0484162	ENST00000626022	ENST00000626022,ENST00000649211	MSTRG.30389;AF:6:143968978-144007232:144007347:143968978-144008090:144008430:-
AF	MTHFD1L	-1.29496	0.27391	0.640091	0.0781199	0.960405	0.0430649	ENST00000367308	ENST00000618312,ENST00000367308	MSTRG.30466;AF:6:150865944:150866049-150876090:150866333:150866387-150876090:+
A3	VIP	-1.6236	0.197188	0.706811	0.049345	0.787988	0.0216146	ENST00000367244,ENST00000367243	ENST00000431366,ENST00000367244,ENST00000367243	MSTRG.30488;A3:6:152756265-152757096:152756265-152757099:+
AF	ARID1B	-2.10963	0.121283	0.659482	0.0333003	0.441725	0.00137944	ENST00000637887	ENST00000635849,ENST00000637887	MSTRG.30519;AF:6:156935545:156935576-157036835:157022286:157022578-157036835:+
AF	ARID1B	-1.32132	0.266783	0.669016	0.0718938	0.989979	0.0482661	ENST00000637887	ENST00000637904,ENST00000637887	MSTRG.30519;AF:6:156935545:156935576-157036835:157036315:157036521-157036835:+
MX	AL035530.2	-1.26852	0.281247	0.531462	0.0992445	0.797021	0.0169933	ENST00000607796	ENST00000607796,ENST00000606466	MSTRG.30554;MX:6:159026041-159027144:159027230-159040919:159026041-159040731:159040790-159040919:+
SE	AL035530.2	-1.58738	0.20446	0.66249	0.055808	0.749068	0.0165713	ENST00000607796	ENST00000607796,ENST00000607391	MSTRG.30554;SE:6:159027230-159040919:159041055-159041798:+
MX	MPC1	1.06551	2.90232	0.534082	1.0189	8.26716	0.0460396	ENST00000621685	ENST00000360961,ENST00000621685	MSTRG.30600;MX:6:166366891-166366969:166367187-166382806:166366891-166370218:166370221-166382806:-
AL	LINC02519	-2.24052	0.106403	0.658344	0.0292799	0.386666	0.000665837	ENST00000433388	ENST00000440168,ENST00000433388	MSTRG.30638;AL:6:169369998:169370400-169388201:169373681:169375777-169388201:-
AF	ACTB	-1.15081	0.316379	0.526839	0.112658	0.888494	0.0289348	ENST00000645576	ENST00000443528,ENST00000645576	MSTRG.30747;AF:7:5529663-5530524:5530597:5529663-5562574:5562828:-
AF	ACTB	-1.34149	0.261457	0.548342	0.0892587	0.765861	0.0144276	ENST00000645576	ENST00000432588,ENST00000645576	MSTRG.30747;AF:7:5529663-5530524:5530597:5529663-5563714:5563784:-
AF	ICA1	-1.64623	0.192776	0.775039	0.0422026	0.880576	0.0336654	ENST00000455539	ENST00000406470,ENST00000455539,ENST00000407906	MSTRG.30803;AF:7:8236005-8262094:8262153:8236005-8262440:8262612:-
AL	PHF14	-1.17508	0.308793	0.554797	0.104094	0.916035	0.0341717	ENST00000521747	ENST00000481418,ENST00000521747	MSTRG.30808;AL:7:11062085-11102486:11102646:11062085-11103368:11103682:+
AF	ETV1	-2.07733	0.125264	0.753412	0.0286102	0.548442	0.00582925	ENST00000403685	ENST00000403685,ENST00000421381	MSTRG.30820;AF:7:13989139-13991122:13991249:13989139-13991328:13991425:-
AL	HDAC9	-1.30231	0.271904	0.496318	0.10279	0.719254	0.008692	ENST00000461409	ENST00000471887,ENST00000461409	MSTRG.30851;AL:7:18502639-18505828:18506036:18502639-18517658:18518071:+
A5	MIR205HG	-1.98113	0.137913	0.706019	0.0345655	0.550264	0.00501518	ENST00000433108	ENST00000603283,ENST00000433108	MSTRG.3090;A5:1:209431825-209432204:209429408-209432204:+
A5	MIR205HG	-1.71243	0.180427	0.741921	0.0421481	0.772373	0.0209937	ENST00000433108	ENST00000366437,ENST00000433108	MSTRG.3090;A5:1:209431825-209432204:209430476-209432204:+
AL	MIR205HG	-1.53197	0.21611	0.718199	0.0528863	0.883094	0.0329191	ENST00000451937	ENST00000451937,ENST00000458250	MSTRG.3090;AL:1:209431825-209432204:209432407:209431825-209432673:209432838:+
AL	MIR205HG	-1.69479	0.183638	0.64703	0.0516667	0.652704	0.00881018	ENST00000429156	ENST00000429156,ENST00000458250	MSTRG.3090;AL:1:209431825-209432204:209432537:209431825-209432673:209432838:+
SE	MIR205HG	-1.36318	0.255845	0.633961	0.0738496	0.88635	0.0315342	ENST00000429156	ENST00000431096,ENST00000429156	MSTRG.3090;SE:1:209429408-209430425:209430500-209431743:+
SE	MPP6	1.0776	2.93761	0.535818	1.02779	8.39622	0.0443125	ENST00000432190	ENST00000432190,ENST00000409761	MSTRG.30911;SE:7:24573593-24623663:24623784-24641716:+
A5	C7orf31	-1.24501	0.287938	0.574184	0.0934442	0.88725	0.0301351	ENST00000283905	ENST00000283905,ENST00000415598	MSTRG.30918;A5:7:25179332-25179662:25179332-25179971:-
AF	HOXA3	-1.65082	0.191892	0.591817	0.0601591	0.612085	0.00528032	ENST00000612286	ENST00000522788,ENST00000612286	MSTRG.30941;AF:7:27122642-27126886:27127020:27122642-27140083:27140206:-
AF	HOXA9	1.35351	3.87097	0.524495	1.38474	10.8211	0.00986323	ENST00000396345	ENST00000396345,ENST00000489695	MSTRG.30946;AF:7:27164967-27165141:27165526:27164967-27169467:27169737:-
AF	HOXA9	1.12587	3.08291	0.534136	1.08219	8.7825	0.0350445	ENST00000396345	ENST00000396345,ENST00000487384	MSTRG.30946;AF:7:27164967-27165141:27165526:27164967-27170431:27170498:-
AF	HOXA11-AS	1.12619	3.08389	0.51087	1.13304	8.39366	0.0274922	ENST00000522674	ENST00000479766,ENST00000522674	MSTRG.30950;AF:7:27185408:27186263-27188601:27187819:27188020-27188601:+
AF	CREB5	-1.37452	0.252961	0.690878	0.0653096	0.979783	0.0466431	ENST00000461921	ENST00000396298,ENST00000461921	MSTRG.30966;AF:7:28570438:28570537-28718753:28685981:28686197-28718753:+
AL	AC007285.1	1.22161	3.39266	0.586735	1.07426	10.7144	0.0373377	ENST00000449726	ENST00000396257,ENST00000449726	MSTRG.30984;AL:7:30074132-30078590:30084660:30074132-30129266:30129472:+
AL	AC007285.1	-1.30095	0.272273	0.605045	0.0831744	0.891292	0.0315418	ENST00000440706	ENST00000396257,ENST00000440706	MSTRG.30984;AL:7:30074132-30078590:30084663:30074132-30129266:30129472:+
AL	GGCT	-1.87566	0.153255	0.723423	0.0371223	0.632692	0.00952119	ENST00000625565	ENST00000625565,ENST00000578572	MSTRG.30997;AL:7:30544794:30545088-30550636:30550459:30550519-30550636:-
MX	STARD3NL	-1.37736	0.252244	0.635527	0.0725869	0.876561	0.0302143	ENST00000453225	ENST00000453225,ENST00000440144	MSTRG.31074;MX:7:38178420-38201714:38201966-38207447:38178420-38202070:38202197-38207447:+
SE	DBNL	-1.44646	0.235401	0.632777	0.0681064	0.813635	0.0222602	ENST00000464762	ENST00000452943,ENST00000464762	MSTRG.31139;SE:7:44051942-44052867:44052951-44056757:+
A3	POLD2	-1.45817	0.232661	0.742214	0.0543188	0.996545	0.0494575	ENST00000406581	ENST00000481763,ENST00000406581	MSTRG.31143;A3:7:44122195-44122282:44122109-44122282:-
AF	CCM2	-1.22991	0.292318	0.617839	0.0870862	0.981208	0.0465172	ENST00000461377	ENST00000461377,ENST00000258781	MSTRG.31161;AF:7:44999475:44999857-45038253:45000185:45000363-45038253:+
AF	CCM2	-1.37345	0.253233	0.594962	0.0789018	0.812741	0.0209735	ENST00000461377	ENST00000544363,ENST00000461377	MSTRG.31161;AF:7:44999475:44999857-45038253:45000188:45000363-45038253:+
AF	CCM2	-1.47088	0.229724	0.646961	0.0646416	0.816395	0.022995	ENST00000461377	ENST00000461377,ENST00000648329	MSTRG.31161;AF:7:44999475:44999857-45038253:45000300:45000363-45038253:+
AF	CCM2	-1.58718	0.204501	0.617067	0.0610164	0.685399	0.0101072	ENST00000461377	ENST00000492883,ENST00000480658,ENST00000474617,ENST00000461377	MSTRG.31161;AF:7:44999475:44999857-45038253:45027672:45027797-45038253:+
AF	CCM2	-1.33109	0.264189	0.585918	0.0837876	0.833008	0.0230984	ENST00000461377	ENST00000472223,ENST00000461377	MSTRG.31161;AF:7:44999475:44999857-45038253:45027701:45027797-45038253:+
AL	COBL	-2.08629	0.124146	0.779563	0.0269382	0.572136	0.00744541	ENST00000395540	ENST00000441453,ENST00000395540	MSTRG.31199;AL:7:51064399:51065449-51085166:51070828:51073385-51085166:-
AL	COBL	-2.18449	0.112535	0.652612	0.0313174	0.404384	0.000816033	ENST00000395540	ENST00000648294,ENST00000395540	MSTRG.31199;AL:7:51064399:51065449-51085166:51083058:51083228-51085166:-
AF	EGFR	-1.50013	0.223101	0.554243	0.0752885	0.66111	0.006797	ENST00000344576	ENST00000344576,ENST00000450046	MSTRG.31211;AF:7:55019033:55019365-55142286:55109723:55109958-55142286:+
AF	LINC00174	-1.98935	0.136784	0.798039	0.0286248	0.653623	0.012674	ENST00000438894	ENST00000416572,ENST00000438894	MSTRG.31302;AF:7:66390250-66391398:66391542:66390250-66395879:66395919:-
AL	KCTD7	-2.02523	0.131963	0.798834	0.027573	0.631568	0.0112371	ENST00000461017	ENST00000484547,ENST00000461017	MSTRG.31313;AL:7:66805396-66807838:66808064:66805396-66808886:66809284:+
AF	LIMK1	-1.4717	0.229536	0.712074	0.0568503	0.926764	0.0387555	ENST00000538333	ENST00000538333,ENST00000486361	MSTRG.31392;AF:7:74093079:74093299-74096622:74093956:74094275-74096622:+
SE	DTX2	-1.6024	0.201412	0.787406	0.0430373	0.9426	0.0418471	ENST00000456590	ENST00000456590,ENST00000413936	MSTRG.31447;SE:7:76461836-76463445:76463709-76480421:+
AF	MAGI2-AS3	-1.17262	0.309554	0.578678	0.0995783	0.962296	0.0427259	ENST00000426835	ENST00000619135,ENST00000426835	MSTRG.31488;AF:7:79453111:79453191-79458847:79453753:79453789-79458847:+
AF	MAGI2-AS3	-1.48763	0.225907	0.677754	0.0598445	0.852774	0.0281674	ENST00000426835	ENST00000612203,ENST00000426835	MSTRG.31488;AF:7:79453111:79453191-79458847:79454037:79454244-79458847:+
AF	MAGI2-AS3	-1.55834	0.210485	0.730577	0.050275	0.881229	0.0329224	ENST00000426835	ENST00000614953,ENST00000426835	MSTRG.31488;AF:7:79453111:79453191-79458847:79455001:79455374-79458847:+
AF	MAGI2-AS3	-1.4226	0.241087	0.654447	0.0668509	0.869441	0.0297247	ENST00000426835	ENST00000426835,ENST00000621901	MSTRG.31488;AF:7:79453111:79453191-79458847:79456038:79456180-79458847:+
MX	MAGI2-AS3	-1.49715	0.223767	0.618895	0.0665261	0.752662	0.0155602	ENST00000446159	ENST00000616796,ENST00000446159	MSTRG.31488;MX:7:79453191-79453587:79453655-79458847:79453191-79454866:79455007-79458847:+
SE	ADAM22	1.22073	3.38966	0.554339	1.14367	10.0464	0.0276556	ENST00000426930	ENST00000413139,ENST00000398209,ENST00000426930	MSTRG.31531;SE:7:88182024-88184292:88184402-88186615:+
AF	CYP51A1	-1.36502	0.255377	0.630139	0.0742686	0.878126	0.030295	ENST00000412043	ENST00000412043,ENST00000444960	MSTRG.31552;AF:7:92245171-92245427:92245795:92245171-92245906:92246166:-
AF	BET1	-1.53073	0.216377	0.677821	0.0573124	0.816906	0.0239258	ENST00000457139	ENST00000433727,ENST00000457139	MSTRG.31581;AF:7:93999294-93999658:93999719:93999294-94004198:94004361:-
AF	PROX1	-1.23023	0.292224	0.555402	0.0983914	0.86791	0.0267576	ENST00000366958	ENST00000366958,ENST00000435016	MSTRG.3158;AF:1:213987943:213988483-213996469:213988517:213988721-213996469:+
AL	SGCE	-1.20977	0.298266	0.545668	0.10236	0.869114	0.02662	ENST00000642754	ENST00000415788,ENST00000642754	MSTRG.31596;AL:7:94585371:94585515-94598775:94588203:94588732-94598775:-
AL	SGCE	-1.1443	0.318448	0.538982	0.110727	0.915843	0.0337481	ENST00000642754	ENST00000642564,ENST00000642754	MSTRG.31596;AL:7:94585371:94585515-94598775:94597896:94598004-94598775:-
MX	SGCE	-1.80972	0.1637	0.664274	0.0445263	0.601837	0.00644261	ENST00000643568	ENST00000643568,ENST00000647096	MSTRG.31596;MX:7:94588732-94594432:94594546-94598775:94588732-94597924:94598004-94598775:-
AL	AC002451.1	-1.77639	0.169248	0.636994	0.0485638	0.589839	0.00529186	ENST00000416502	ENST00000432265,ENST00000416502	MSTRG.31603;AL:7:95596783-95606940:95607144:95596783-95613051:95613719:+
A3	SEM1	-1.72967	0.177343	0.65878	0.0487595	0.645013	0.00865053	ENST00000623498	ENST00000623498,ENST00000623693	MSTRG.31609;A3:7:96645936-96694798:96645932-96694798:-
AF	ZNF655	-1.57112	0.207812	0.698374	0.0528705	0.816823	0.024469	ENST00000489320	ENST00000424881,ENST00000489320	MSTRG.31653;AF:7:99558544:99558787-99560533:99558825:99559017-99560533:+
AF	ZNF655	-1.35565	0.25778	0.653817	0.0715681	0.928495	0.0381317	ENST00000252713	ENST00000424881,ENST00000252713	MSTRG.31653;AF:7:99558578:99558787-99560533:99558825:99559017-99560533:+
AF	ZNF655	-1.79909	0.165449	0.712077	0.0409774	0.668014	0.0115192	ENST00000412636	ENST00000412636,ENST00000424881	MSTRG.31653;AF:7:99558595:99558787-99560533:99558825:99559017-99560533:+
AF	ZNF655	-1.62652	0.196613	0.674271	0.052441	0.737145	0.0158539	ENST00000423973,ENST00000449244	ENST00000424881,ENST00000449244,ENST00000423973	MSTRG.31653;AF:7:99558669:99558787-99560533:99558825:99559017-99560533:+
AF	ZNF655	1.17975	3.25357	0.601457	1.00092	10.576	0.0498217	ENST00000493277	ENST00000493277,ENST00000427931	MSTRG.31653;AF:7:99558718:99558787-99560533:99558805:99559007-99560533:+
A5	AP4M1	-1.59376	0.20316	0.769427	0.0449676	0.917858	0.0383249	ENST00000445208	ENST00000439416,ENST00000445208	MSTRG.31670;A5:7:100102781-100103409:100102746-100103409:+
A5	STAG3	-1.54076	0.214218	0.594258	0.066838	0.686577	0.00952123	ENST00000615138,ENST00000620100	ENST00000620100,ENST00000426455,ENST00000615138	MSTRG.31679;A5:7:100178005-100180493:100177905-100180493:+
AF	STAG3	1.31409	3.72136	0.544715	1.2795	10.8234	0.0158464	ENST00000426455	ENST00000317296,ENST00000426455	MSTRG.31679;AF:7:100177563:100177905-100180493:100177916:100178005-100180493:+
AF	STAG3	1.13358	3.10676	0.571709	1.01314	9.52681	0.0473902	ENST00000426455	ENST00000496157,ENST00000426455	MSTRG.31679;AF:7:100177563:100177905-100180493:100177935:100178005-100180493:+
AF	STAG3	1.31988	3.74297	0.545406	1.28518	10.901	0.0155209	ENST00000426455	ENST00000482546,ENST00000426455	MSTRG.31679;AF:7:100177563:100177905-100180493:100177937:100178005-100180493:+
AF	MTHFR	-1.19049	0.304071	0.580893	0.0973908	0.949362	0.0404209	ENST00000376583	ENST00000413656,ENST00000376583	MSTRG.316;AF:1:11803129-11803405:11803514:11803129-11804999:11805294:-
AF	MTHFR	-1.32496	0.265814	0.584571	0.0845259	0.835922	0.0234179	ENST00000376583	ENST00000376583,ENST00000418034	MSTRG.316;AF:1:11803129-11803405:11803514:11803129-11805347:11805936:-
AF	MTHFR	-1.21386	0.297049	0.535272	0.104041	0.84811	0.0233449	ENST00000376583	ENST00000376583,ENST00000641446	MSTRG.316;AF:1:11803129-11803405:11803514:11803129-11805888:11806002:-
AF	MTHFR	-1.2796	0.278148	0.546062	0.0953822	0.81112	0.0191127	ENST00000376583	ENST00000376583,ENST00000641437	MSTRG.316;AF:1:11803129-11803405:11803514:11803129-11805888:11806006:-
AF	MTHFR	-1.40796	0.244643	0.600265	0.0754373	0.793376	0.0189987	ENST00000376583	ENST00000376590,ENST00000376583	MSTRG.316;AF:1:11803129-11803405:11803514:11803129-11805888:11806920:-
AF	MTHFR	-1.2937	0.274254	0.563116	0.0909554	0.826949	0.0215962	ENST00000641759	ENST00000641759,ENST00000641446	MSTRG.316;AF:1:11803129-11803405:11803526:11803129-11805888:11806002:-
AF	MTHFR	-1.73899	0.175699	0.679134	0.0464182	0.665041	0.0104494	ENST00000641759	ENST00000641759,ENST00000641437	MSTRG.316;AF:1:11803129-11803405:11803526:11803129-11805888:11806006:-
SE	ACHE	-1.3349	0.263184	0.627535	0.0769308	0.900363	0.0334021	ENST00000442452	ENST00000440755,ENST00000442452	MSTRG.31710;SE:7:100891338-100892334:100892643-100893165:-
AF	FIS1	-2.18928	0.111997	0.686052	0.0291902	0.429709	0.00141715	ENST00000463406	ENST00000482199,ENST00000463406	MSTRG.31725;AF:7:101240906-101241126:101241177:101240906-101241590:101241785:-
AL	SLC26A5	-1.2749	0.279459	0.623278	0.0823725	0.948097	0.0408078	ENST00000339444	ENST00000339444,ENST00000432958	MSTRG.31773;AL:7:103352730:103352926-103376808:103374212:103374592-103376808:-
AL	SLC26A5	-1.31044	0.269702	0.606363	0.0821765	0.885161	0.0306845	ENST00000339444	ENST00000339444,ENST00000423416	MSTRG.31773;AL:7:103352730:103352926-103376808:103374261:103374592-103376808:-
A5	AC007384.1	-1.87792	0.152908	0.795788	0.0321405	0.727454	0.0182836	ENST00000417026	ENST00000415513,ENST00000417026	MSTRG.31785;A5:7:104941745-104961984:104941670-104961984:+
AF	EFCAB10	-1.56986	0.208074	0.769003	0.0460935	0.939278	0.0412086	ENST00000485614	ENST00000485614,ENST00000469099	MSTRG.31800;AF:7:105569571-105581358:105581496:105569571-105591305:105591520:-
SE	HBP1	-1.31446	0.268618	0.573439	0.0873019	0.826509	0.0218913	ENST00000485846	ENST00000497535,ENST00000485846	MSTRG.31818;SE:7:107170130-107174448:107174745-107179879:+
AL	IFRD1	1.06955	2.91408	0.490144	1.11504	7.61576	0.0291006	ENST00000005558	ENST00000462155,ENST00000005558	MSTRG.31851;AL:7:112472861-112475430:112475527:112472861-112480836:112481017:+
SE	IFRD1	1.04397	2.84048	0.491065	1.08492	7.43682	0.0335083	ENST00000005558	ENST00000621379,ENST00000005558	MSTRG.31851;SE:7:112423432-112450508:112450782-112455763:+
AF	GPR85	-1.42102	0.241467	0.680819	0.0635833	0.917005	0.0368678	ENST00000424100	ENST00000297146,ENST00000424100	MSTRG.31855;AF:7:113086109-113086322:113086487:113086109-113087440:113087755:-
AF	RF02180	-1.52662	0.217269	0.566403	0.0715936	0.659357	0.00703275	ENST00000393446	ENST00000393447,ENST00000393446,ENST00000393444	MSTRG.31883;AF:7:116953238:116953691-117099762:117020277:117020629-117099762:+
AF	RF02180	-1.61279	0.199331	0.596454	0.0619258	0.64162	0.00685185	ENST00000393451	ENST00000393447,ENST00000393451,ENST00000393444	MSTRG.31883;AF:7:116953342:116953691-117099762:117020277:117020629-117099762:+
SE	RF02180	-1.40595	0.245135	0.697603	0.0624603	0.962068	0.043863	ENST00000393446	ENST00000393446,ENST00000446490	MSTRG.31883;SE:7:117209937-117221923:117222062-117229762:+
AF	IRF5	-1.48847	0.225719	0.612751	0.0679193	0.75014	0.0151342	ENST00000488569	ENST00000488569,ENST00000473745	MSTRG.31986;AF:7:128937937:128938049-128942071:128940672:128940875-128942071:+
AF	IRF5	-1.24111	0.289063	0.547252	0.0988942	0.844917	0.0233354	ENST00000613821,ENST00000357234,ENST00000477535	ENST00000357234,ENST00000473745,ENST00000477535,ENST00000613821	MSTRG.31986;AF:7:128937940:128938049-128942071:128940672:128940875-128942071:+
AF	IRF5	-1.43204	0.238822	0.590911	0.0750049	0.76043	0.0153745	ENST00000473787	ENST00000473787,ENST00000473745	MSTRG.31986;AF:7:128937991:128938049-128942071:128940672:128940875-128942071:+
AF	AHCYL2	-2.08346	0.124499	0.689802	0.0322111	0.481202	0.0025247	ENST00000474594	ENST00000490911,ENST00000474594	MSTRG.31995;AF:7:129368141:129368551-129379641:129375643:129375926-129379641:+
SE	SLC37A3	-1.74947	0.173867	0.781574	0.0375785	0.80444	0.0251958	ENST00000340308	ENST00000492027,ENST00000340308	MSTRG.32127;SE:7:140337349-140348626:140348767-140351273:-
RI	MKRN1	-2.23047	0.107478	0.723497	0.0260302	0.443773	0.00204993	ENST00000475010	ENST00000255977,ENST00000468447,ENST00000495305,ENST00000475010,ENST00000474576	MSTRG.32131;RI:7:140455095:140455233-140455790:140455900:-
AL	BRAF	-1.51944	0.218835	0.701701	0.0553131	0.865776	0.0303598	ENST00000644120	ENST00000644120,ENST00000479537	MSTRG.32139;AL:7:140725145:140726516-140739812:140734521:140734770-140739812:-
AL	BRAF	-1.49947	0.223249	0.690832	0.0576438	0.864623	0.0299672	ENST00000644120	ENST00000497784,ENST00000644120	MSTRG.32139;AL:7:140725145:140726516-140739812:140734597:140734770-140739812:-
SE	WEE2-AS1	-1.53487	0.215484	0.529458	0.0763377	0.608262	0.00374425	ENST00000495800,ENST00000462383,ENST00000471512	ENST00000462383,ENST00000471512,ENST00000465110,ENST00000495800	MSTRG.32152;SE:7:141724024-141727992:141728145-141738198:-
AF	ATP6V0E2	-1.56119	0.209885	0.728	0.0503857	0.874293	0.0319931	ENST00000649866	ENST00000490092,ENST00000649866	MSTRG.32253;AF:7:149873601:149874169-149875598:149874804:149874935-149875598:+
AF	REPIN1	-1.75602	0.172731	0.777203	0.0376542	0.792368	0.023858	ENST00000519397	ENST00000519397,ENST00000444957	MSTRG.32264;AF:7:150368189:150368318-150371228:150368790:150368941-150371228:+
AF	REPIN1	-1.73816	0.175844	0.785185	0.0377379	0.819366	0.0268499	ENST00000519397	ENST00000519397,ENST00000518514	MSTRG.32264;AF:7:150368189:150368318-150371228:150368871:150369033-150371228:+
AF	REPIN1	-1.51322	0.220199	0.581167	0.0704895	0.687869	0.00922053	ENST00000487455	ENST00000487455,ENST00000397281	MSTRG.32264;AF:7:150368229:150368318-150369671:150368790:150368941-150369671:+
AF	REPIN1	-1.40001	0.246594	0.698591	0.0627105	0.96967	0.0450646	ENST00000487455	ENST00000467980,ENST00000487455	MSTRG.32264;AF:7:150368229:150368318-150369671:150368840:150369013-150369671:+
AF	REPIN1	-1.80621	0.164276	0.511652	0.0602636	0.447809	0.000415326	ENST00000479668	ENST00000479668,ENST00000397281	MSTRG.32264;AF:7:150368272:150368318-150369671:150368790:150368941-150369671:+
AF	REPIN1	-1.98263	0.137706	0.567678	0.0452633	0.41895	0.000478466	ENST00000479668	ENST00000479668,ENST00000489432	MSTRG.32264;AF:7:150368272:150368318-150369671:150368800:150368941-150369671:+
AF	REPIN1	-2.21254	0.109422	0.668779	0.0295012	0.405856	0.000938554	ENST00000479668	ENST00000479668,ENST00000473391	MSTRG.32264;AF:7:150368272:150368318-150369671:150368810:150368941-150369671:+
AF	REPIN1	-1.91139	0.147874	0.546109	0.0507041	0.431261	0.000465215	ENST00000479668	ENST00000479668,ENST00000482680	MSTRG.32264;AF:7:150368272:150368318-150369671:150368812:150368941-150369671:+
AF	REPIN1	-1.83621	0.15942	0.5195	0.0575895	0.441308	0.000408427	ENST00000479668	ENST00000479668,ENST00000495535	MSTRG.32264;AF:7:150368272:150368318-150369671:150368826:150369033-150369671:+
AF	REPIN1	-1.88227	0.152245	0.530833	0.0537893	0.430912	0.000391322	ENST00000479668	ENST00000479668,ENST00000467980	MSTRG.32264;AF:7:150368272:150368318-150369671:150368840:150369013-150369671:+
AF	REPIN1	-1.83306	0.159923	0.520799	0.0576245	0.44383	0.000432017	ENST00000479668	ENST00000479668,ENST00000522266	MSTRG.32264;AF:7:150368272:150368318-150369671:150368897:150369013-150369671:+
SE	REPIN1	-1.87952	0.152664	0.683786	0.0399665	0.583145	0.0059834	ENST00000479668,ENST00000397281,ENST00000482680	ENST00000522266,ENST00000488943,ENST00000482680,ENST00000479668,ENST00000397281,ENST00000489432	MSTRG.32264;SE:7:150369868-150370760:150370884-150371228:+
A3	FAM177B	-1.72412	0.17833	0.780335	0.0386368	0.823087	0.0271424	ENST00000391880	ENST00000391880,ENST00000360827	MSTRG.3227;A3:1:222737322-222737878:222737322-222737904:+
AF	SLC4A2	1.20002	3.32019	0.52628	1.18357	9.31394	0.0225961	ENST00000488420	ENST00000488420,ENST00000392826	MSTRG.32283;AF:7:151061589:151062038-151064202:151062547:151062663-151064202:+
AF	AGAP3	-2.08	0.12493	0.754463	0.0284753	0.548111	0.00583477	ENST00000490097	ENST00000469901,ENST00000490097	MSTRG.32287;AF:7:151085831:151086060-151116793:151087067:151087204-151116793:+
RI	SMARCD3	-1.90466	0.148874	0.796017	0.0312786	0.708578	0.0167232	ENST00000472103	ENST00000472103,ENST00000489503	MSTRG.32290;RI:7:151242137:151242232-151242465:151242603:-
AL	TLR5	-1.06493	0.344751	0.510801	0.126681	0.938209	0.0370846	ENST00000366881	ENST00000366881,ENST00000642471	MSTRG.3230;AL:1:223110305:223113035-223132475:223123488:223123892-223132475:-
AL	TLR5	-1.11316	0.328519	0.52965	0.116338	0.927684	0.0355806	ENST00000366881	ENST00000366881,ENST00000646044	MSTRG.3230;AL:1:223110305:223113035-223132475:223126858:223129566-223132475:-
AF	PAXIP1	-1.35568	0.257772	0.565065	0.0851631	0.780226	0.016433	ENST00000473219	ENST00000473219,ENST00000419436	MSTRG.32326;AF:7:154998784-155000080:155002100:154998784-155002849:155002911:-
SE	CAPN8	-2.11389	0.120768	0.720609	0.0294149	0.495832	0.00335193	ENST00000484873	ENST00000484873,ENST00000442247	MSTRG.3232;SE:1:223538139-223538399:223538491-223539420:-
AL	LINC01006	-1.44428	0.235915	0.6649	0.0640903	0.868401	0.0298422	ENST00000447933	ENST00000418309,ENST00000447933	MSTRG.32336;AL:7:156472246:156472711-156605188:156603618:156603911-156605188:-
AF	RNF32	-1.45098	0.234339	0.642255	0.0665513	0.825152	0.0238708	ENST00000480011	ENST00000472537,ENST00000480011	MSTRG.32339;AF:7:156644596:156644757-156654576:156654437:156654457-156654576:+
AL	MNX1	-1.75951	0.172129	0.767458	0.0382467	0.77467	0.0218684	ENST00000469500	ENST00000469500,ENST00000425745	MSTRG.32344;AL:7:156994051:156994181-157008998:157005842:157005873-157008998:-
SE	MNX1	-1.18581	0.3055	0.531251	0.107847	0.86539	0.0256081	ENST00000543409,ENST00000428439	ENST00000428439,ENST00000543409,ENST00000425745	MSTRG.32344;SE:7:157005873-157006479:157006639-157008998:-
AF	DNAJB6	-1.26027	0.283577	0.605698	0.0865167	0.929485	0.0374622	ENST00000486083	ENST00000486083,ENST00000439402	MSTRG.32353;AF:7:157337004:157337144-157358547:157339821:157340057-157358547:+
SE	AC011899.2	-1.47045	0.229823	0.60771	0.069841	0.75627	0.0155354	ENST00000436151	ENST00000436151,ENST00000434059	MSTRG.32358;SE:7:157854875-157855927:157856130-157857290:+
AF	ZNF596	-1.21778	0.295885	0.553144	0.100066	0.874904	0.0276959	ENST00000308811	ENST00000518320,ENST00000308811	MSTRG.32371;AF:8:232200:232415-240824:232456:232624-240824:+
SE	TNFRSF8	-1.73973	0.175567	0.783748	0.0377847	0.815774	0.0264348	ENST00000263932,ENST00000413146	ENST00000263932,ENST00000413146,ENST00000479933	MSTRG.324;SE:1:12135613-12138229:12138436-12142287:+
SE	NEIL2	-1.21252	0.297446	0.567749	0.097755	0.905059	0.0327065	ENST00000436750	ENST00000403422,ENST00000436750	MSTRG.32511;SE:8:11769791-11771446:11771585-11779598:+
AF	FDFT1	-1.72972	0.177334	0.719031	0.0433264	0.725827	0.0161449	ENST00000443614	ENST00000443614,ENST00000622850	MSTRG.32513;AF:8:11802739:11802931-11808794:11803089:11803225-11808794:+
AF	FDFT1	-1.80458	0.164543	0.751593	0.0377157	0.717855	0.0163499	ENST00000443614	ENST00000530664,ENST00000443614	MSTRG.32513;AF:8:11802739:11802931-11808794:11807943:11808317-11808794:+
SE	FDFT1	-1.3065	0.270765	0.64831	0.0759889	0.964797	0.0438792	ENST00000618539	ENST00000615631,ENST00000618539	MSTRG.32513;SE:8:11796011-11802258:11802455-11802759:+
AF	CTSB	-2.29261	0.101002	0.688849	0.0261807	0.389655	0.000874159	ENST00000533572	ENST00000533572,ENST00000534636	MSTRG.32518;AF:8:11853479-11867254:11867693:11853479-11867970:11868052:-
AF	CTSB	-1.57522	0.206962	0.762143	0.0464679	0.921779	0.0387499	ENST00000533572	ENST00000533572,ENST00000525076	MSTRG.32518;AF:8:11853479-11867254:11867693:11853479-11868001:11868058:-
AF	CTSB	-1.68101	0.186186	0.715865	0.0457723	0.757344	0.0188635	ENST00000533572	ENST00000533572,ENST00000534149	MSTRG.32518;AF:8:11853479-11867254:11867693:11853479-11868671:11868739:-
AL	CTSB	-1.57522	0.206962	0.762143	0.0464679	0.921779	0.0387499	ENST00000533572	ENST00000533572,ENST00000525076	MSTRG.32518;AL:8:11848089:11848152-11849046:11848487:11848507-11849046:-
MX	CTSB	-1.20786	0.298837	0.599138	0.0923522	0.966988	0.0438006	ENST00000534510	ENST00000453527,ENST00000534510	MSTRG.32518;MX:8:11853479-11857858:11857940-11868001:11853479-11861406:11861479-11868001:-
AF	CNIH3	-1.32375	0.266135	0.619547	0.079021	0.896317	0.032627	ENST00000471578	ENST00000471578,ENST00000496372	MSTRG.3255;AF:1:224434660:224434862-224515741:224513688:224513780-224515741:+
SE	SLC7A2	-1.41688	0.24247	0.625406	0.0711724	0.826046	0.02348	ENST00000494857	ENST00000494857,ENST00000522656	MSTRG.32569;SE:8:17497237-17502257:17502302-17543318:+
AF	MTUS1	-2.17785	0.113285	0.791066	0.0240334	0.533985	0.0059042	ENST00000523183	ENST00000523183,ENST00000519066	MSTRG.32578;AF:8:17675252-17675988:17676142:17675252-17676276:17676494:-
SE	NAT1	-1.67087	0.188083	0.672895	0.0503013	0.703265	0.0130241	ENST00000517837	ENST00000541942,ENST00000517837,ENST00000517574	MSTRG.32586;SE:8:18211342-18216877:18216994-18219411:+
AF	ASAH1	1.20389	3.33306	0.56174	1.10838	10.023	0.0321012	ENST00000636823	ENST00000636455,ENST00000636823	MSTRG.32599;AF:8:18075587-18082527:18082603:18075587-18084676:18084980:-
AF	ASAH1	-1.74942	0.173874	0.586933	0.0550347	0.549331	0.0028767	ENST00000636269	ENST00000636269,ENST00000636033	MSTRG.32599;AF:8:18075587-18083122:18083184:18075587-18083899:18084074:-
AF	ASAH1	-1.75294	0.173263	0.692123	0.0446242	0.672732	0.0113186	ENST00000636269	ENST00000636269,ENST00000635944	MSTRG.32599;AF:8:18075587-18083122:18083184:18075587-18083917:18084067:-
AF	ASAH1	-1.78598	0.167633	0.539837	0.0581902	0.482914	0.000938428	ENST00000636269	ENST00000636269,ENST00000518087	MSTRG.32599;AF:8:18075587-18083122:18083184:18075587-18083917:18084073:-
AF	ASAH1	-1.91318	0.147611	0.624802	0.0433795	0.502285	0.00219824	ENST00000636269	ENST00000636269,ENST00000636009	MSTRG.32599;AF:8:18075587-18083122:18083184:18075587-18083941:18083950:-
AF	ASAH1	-1.88558	0.151741	0.554123	0.0512191	0.449544	0.000666937	ENST00000636269	ENST00000636269,ENST00000636815	MSTRG.32599;AF:8:18075587-18083122:18083184:18075587-18083941:18084026:-
AF	ASAH1	-1.842	0.158499	0.62123	0.0469069	0.535574	0.0030259	ENST00000636269	ENST00000636269,ENST00000519468	MSTRG.32599;AF:8:18075587-18083122:18083184:18075587-18083981:18084064:-
AF	ASAH1	-1.76865	0.170564	0.548877	0.0581677	0.50014	0.00127167	ENST00000636269	ENST00000636269,ENST00000636128	MSTRG.32599;AF:8:18075587-18083122:18083184:18075587-18083981:18084074:-
AF	ASAH1	-1.69771	0.183102	0.54357	0.0630964	0.53135	0.00178858	ENST00000636269	ENST00000636269,ENST00000637202	MSTRG.32599;AF:8:18075587-18083122:18083184:18075587-18083981:18084077:-
AF	ASAH1	-1.80746	0.164071	0.588062	0.0518171	0.519507	0.00211507	ENST00000636269	ENST00000636269,ENST00000637638	MSTRG.32599;AF:8:18075587-18083122:18083184:18075587-18083981:18084078:-
AF	ASAH1	-1.78355	0.168041	0.539344	0.0583881	0.483621	0.000943401	ENST00000636269	ENST00000635769,ENST00000636269	MSTRG.32599;AF:8:18075587-18083122:18083184:18075587-18083981:18084079:-
AF	ASAH1	-1.81067	0.163544	0.566054	0.0539272	0.495976	0.00138018	ENST00000636269	ENST00000637603,ENST00000636269	MSTRG.32599;AF:8:18075587-18083122:18083184:18075587-18083981:18084080:-
AF	ASAH1	-1.7754	0.169416	0.557765	0.0567786	0.505505	0.0014573	ENST00000636269	ENST00000636269,ENST00000637898	MSTRG.32599;AF:8:18075587-18083122:18083184:18075587-18083981:18084088:-
AF	ASAH1	-1.74045	0.175441	0.54601	0.0601683	0.51156	0.00143469	ENST00000636269	ENST00000636577,ENST00000636269	MSTRG.32599;AF:8:18075587-18083122:18083184:18075587-18083981:18084096:-
AF	ASAH1	-2.02732	0.131688	0.618744	0.0391624	0.442814	0.00105099	ENST00000636269	ENST00000636269,ENST00000636997	MSTRG.32599;AF:8:18075587-18083122:18083184:18075587-18083981:18084100:-
AF	ASAH1	-1.72664	0.177882	0.595906	0.0553217	0.571963	0.00376157	ENST00000636269	ENST00000635998,ENST00000636269	MSTRG.32599;AF:8:18075587-18083122:18083184:18075587-18083981:18084115:-
AF	ASAH1	-1.70704	0.181403	0.573007	0.0590065	0.557684	0.00289113	ENST00000636269	ENST00000636269,ENST00000636160	MSTRG.32599;AF:8:18075587-18083122:18083184:18075587-18083981:18084120:-
AF	ASAH1	-1.37266	0.253433	0.582678	0.0808884	0.794034	0.0184842	ENST00000636269	ENST00000636269,ENST00000636494	MSTRG.32599;AF:8:18075587-18083122:18083184:18075587-18083981:18084126:-
AF	ASAH1	-1.78918	0.167096	0.540342	0.0579465	0.481844	0.000928932	ENST00000636269	ENST00000637561,ENST00000636269	MSTRG.32599;AF:8:18075587-18083122:18083184:18075587-18083981:18084148:-
AF	ASAH1	-1.73641	0.176152	0.556049	0.0592349	0.523838	0.00179162	ENST00000636269	ENST00000637636,ENST00000636269	MSTRG.32599;AF:8:18075587-18083122:18083184:18075587-18083981:18084313:-
AF	ASAH1	-1.78463	0.167859	0.539468	0.0583108	0.483215	0.00093921	ENST00000636269	ENST00000637013,ENST00000636269	MSTRG.32599;AF:8:18075587-18083122:18083184:18075587-18084287:18084917:-
AF	ASAH1	-1.8067	0.164194	0.60449	0.0502129	0.536909	0.00280067	ENST00000636269	ENST00000637429,ENST00000636269	MSTRG.32599;AF:8:18075587-18083122:18083184:18075587-18084287:18084971:-
AF	ASAH1	-1.75197	0.173432	0.566834	0.0571003	0.526767	0.00199616	ENST00000636269	ENST00000636269,ENST00000636050	MSTRG.32599;AF:8:18075587-18083122:18083184:18075587-18084587:18084961:-
AF	ASAH1	-1.7834	0.168066	0.541113	0.0581946	0.485374	0.000981437	ENST00000636269	ENST00000637805,ENST00000636269	MSTRG.32599;AF:8:18075587-18083122:18083184:18075587-18084672:18084817:-
AF	ASAH1	-1.79921	0.16543	0.543029	0.0570672	0.479558	0.000922089	ENST00000636269	ENST00000636715,ENST00000636269	MSTRG.32599;AF:8:18075587-18083122:18083184:18075587-18084676:18084844:-
AF	ASAH1	-1.80868	0.16387	0.554197	0.0553052	0.485548	0.00110002	ENST00000636269	ENST00000636269,ENST00000637792	MSTRG.32599;AF:8:18075587-18083122:18083184:18075587-18084676:18084960:-
AF	ASAH1	-1.69034	0.184457	0.575116	0.0597526	0.569423	0.00329138	ENST00000636269	ENST00000636269,ENST00000637991	MSTRG.32599;AF:8:18075587-18083122:18083184:18075587-18084676:18084961:-
AF	ASAH1	-1.93075	0.145039	0.590039	0.0456292	0.461027	0.00106696	ENST00000636269	ENST00000636537,ENST00000636269	MSTRG.32599;AF:8:18075587-18083122:18083184:18075587-18084676:18084971:-
AF	ASAH1	-1.88488	0.151848	0.635592	0.043691	0.527747	0.00302148	ENST00000636269	ENST00000636269,ENST00000636455	MSTRG.32599;AF:8:18075587-18083122:18083184:18075587-18084676:18084980:-
AF	ASAH1	-1.79889	0.165483	0.54321	0.0570653	0.479883	0.000927702	ENST00000636269	ENST00000636269,ENST00000314146	MSTRG.32599;AF:8:18075587-18083122:18083184:18075587-18084676:18084985:-
AF	ASAH1	-1.76695	0.170853	0.565217	0.0564299	0.517293	0.00177114	ENST00000636269	ENST00000636269,ENST00000381733	MSTRG.32599;AF:8:18075587-18083122:18083184:18075587-18084676:18084998:-
AF	ASAH1	-2.39558	0.09112	0.764787	0.0203529	0.407945	0.00173415	ENST00000636691	ENST00000636691,ENST00000636033	MSTRG.32599;AF:8:18075587-18083122:18083408:18075587-18083899:18084074:-
AF	ASAH1	-1.96927	0.139559	0.758498	0.031559	0.617153	0.00942413	ENST00000636691	ENST00000636691,ENST00000635944	MSTRG.32599;AF:8:18075587-18083122:18083408:18075587-18083917:18084067:-
AF	ASAH1	-1.97065	0.139366	0.544521	0.0479356	0.405185	0.000295678	ENST00000636691	ENST00000636691,ENST00000518087	MSTRG.32599;AF:8:18075587-18083122:18083408:18075587-18083917:18084073:-
AF	ASAH1	-1.58131	0.205706	0.620576	0.0609553	0.694197	0.0108303	ENST00000636691	ENST00000636691,ENST00000636009	MSTRG.32599;AF:8:18075587-18083122:18083408:18075587-18083941:18083950:-
AF	ASAH1	-2.2964	0.10062	0.590492	0.0316269	0.32012	0.000100673	ENST00000636691	ENST00000636691,ENST00000636815	MSTRG.32599;AF:8:18075587-18083122:18083408:18075587-18083941:18084026:-
AF	ASAH1	-1.46065	0.232086	0.560271	0.0774009	0.695911	0.00913307	ENST00000636691	ENST00000636691,ENST00000519468	MSTRG.32599;AF:8:18075587-18083122:18083408:18075587-18083981:18084064:-
AF	ASAH1	-1.75555	0.172813	0.538262	0.0601738	0.496301	0.00110821	ENST00000636691	ENST00000636691,ENST00000636128	MSTRG.32599;AF:8:18075587-18083122:18083408:18075587-18083981:18084074:-
AF	ASAH1	-1.83594	0.159464	0.535066	0.0558745	0.455105	0.000600839	ENST00000636691	ENST00000636691,ENST00000637202	MSTRG.32599;AF:8:18075587-18083122:18083408:18075587-18083981:18084077:-
AF	ASAH1	-2.21285	0.109388	0.691453	0.0282101	0.424166	0.00137287	ENST00000636691	ENST00000636691,ENST00000637638	MSTRG.32599;AF:8:18075587-18083122:18083408:18075587-18083981:18084078:-
AF	ASAH1	-1.82076	0.161903	0.529494	0.0573519	0.457046	0.00058456	ENST00000636691	ENST00000636691,ENST00000635769	MSTRG.32599;AF:8:18075587-18083122:18083408:18075587-18083981:18084079:-
AF	ASAH1	-1.73708	0.176034	0.565386	0.0581219	0.533156	0.00212362	ENST00000636691	ENST00000636691,ENST00000637603	MSTRG.32599;AF:8:18075587-18083122:18083408:18075587-18083981:18084080:-
AF	ASAH1	-1.73358	0.176652	0.613219	0.0531061	0.587612	0.00469849	ENST00000636691	ENST00000636691,ENST00000637898	MSTRG.32599;AF:8:18075587-18083122:18083408:18075587-18083981:18084088:-
AF	ASAH1	-1.80259	0.164871	0.533549	0.057941	0.469139	0.000728835	ENST00000636691	ENST00000636691,ENST00000636577	MSTRG.32599;AF:8:18075587-18083122:18083408:18075587-18083981:18084096:-
AF	ASAH1	-2.04056	0.129955	0.635959	0.037365	0.451984	0.00133363	ENST00000636691	ENST00000636691,ENST00000636997	MSTRG.32599;AF:8:18075587-18083122:18083408:18075587-18083981:18084100:-
AF	ASAH1	-2.09114	0.123546	0.598385	0.0382368	0.399185	0.000474695	ENST00000636691	ENST00000636691,ENST00000635998	MSTRG.32599;AF:8:18075587-18083122:18083408:18075587-18083981:18084115:-
AF	ASAH1	-2.26781	0.103539	0.658592	0.0284779	0.376441	0.000574396	ENST00000636691	ENST00000636691,ENST00000636160	MSTRG.32599;AF:8:18075587-18083122:18083408:18075587-18083981:18084120:-
AF	ASAH1	-1.55192	0.21184	0.658756	0.0582471	0.770448	0.0184811	ENST00000636691	ENST00000636691,ENST00000636494	MSTRG.32599;AF:8:18075587-18083122:18083408:18075587-18083981:18084126:-
AF	ASAH1	-1.94363	0.143183	0.556697	0.0480873	0.426337	0.000480558	ENST00000636691	ENST00000637561,ENST00000636691	MSTRG.32599;AF:8:18075587-18083122:18083408:18075587-18083981:18084148:-
AF	ASAH1	-1.61307	0.199275	0.547102	0.068196	0.582299	0.0031943	ENST00000636691	ENST00000636691,ENST00000637636	MSTRG.32599;AF:8:18075587-18083122:18083408:18075587-18083981:18084313:-
AF	ASAH1	-1.83053	0.160328	0.528102	0.0569494	0.451368	0.000527774	ENST00000636691	ENST00000637013,ENST00000636691	MSTRG.32599;AF:8:18075587-18083122:18083408:18075587-18084287:18084917:-
AF	ASAH1	-1.34543	0.260428	0.579336	0.0836674	0.810624	0.0202133	ENST00000636691	ENST00000637429,ENST00000636691	MSTRG.32599;AF:8:18075587-18083122:18083408:18075587-18084287:18084971:-
AF	ASAH1	-1.55598	0.210983	0.594183	0.065838	0.676108	0.00882689	ENST00000636691	ENST00000636691,ENST00000636050	MSTRG.32599;AF:8:18075587-18083122:18083408:18075587-18084587:18084961:-
AF	ASAH1	-1.57796	0.206397	0.521252	0.074304	0.573314	0.00246796	ENST00000636691	ENST00000636691,ENST00000637805	MSTRG.32599;AF:8:18075587-18083122:18083408:18075587-18084672:18084817:-
AF	ASAH1	-1.8329	0.15995	0.541068	0.0553892	0.461893	0.000705194	ENST00000636691	ENST00000636715,ENST00000636691	MSTRG.32599;AF:8:18075587-18083122:18083408:18075587-18084676:18084844:-
AF	ASAH1	-1.82126	0.161821	0.577447	0.0521809	0.501834	0.00161055	ENST00000636691	ENST00000636691,ENST00000637792	MSTRG.32599;AF:8:18075587-18083122:18083408:18075587-18084676:18084960:-
AF	ASAH1	-1.66044	0.190054	0.63028	0.0552565	0.653692	0.00842719	ENST00000636691	ENST00000636691,ENST00000637991	MSTRG.32599;AF:8:18075587-18083122:18083408:18075587-18084676:18084961:-
AF	ASAH1	-1.96649	0.139947	0.670752	0.0375854	0.521086	0.00337037	ENST00000636691	ENST00000636537,ENST00000636691	MSTRG.32599;AF:8:18075587-18083122:18083408:18075587-18084676:18084971:-
AF	ASAH1	-1.8234	0.161476	0.533534	0.0567498	0.459466	0.000631795	ENST00000636691	ENST00000636691,ENST00000314146	MSTRG.32599;AF:8:18075587-18083122:18083408:18075587-18084676:18084985:-
AF	ASAH1	-1.47499	0.228781	0.551696	0.0775918	0.674567	0.00750526	ENST00000636691	ENST00000636691,ENST00000381733	MSTRG.32599;AF:8:18075587-18083122:18083408:18075587-18084676:18084998:-
AF	ASAH1	1.14135	3.131	0.53378	1.09984	8.91326	0.0324969	ENST00000518087	ENST00000636455,ENST00000518087	MSTRG.32599;AF:8:18075587-18083917:18084073:18075587-18084676:18084980:-
AF	ASAH1	1.07791	2.93854	0.538048	1.02363	8.43567	0.0451366	ENST00000637898	ENST00000636455,ENST00000637898	MSTRG.32599;AF:8:18075587-18083981:18084088:18075587-18084676:18084980:-
AF	ASAH1	-1.46343	0.231442	0.728912	0.0554614	0.965812	0.0446765	ENST00000637609	ENST00000636537,ENST00000637609	MSTRG.32599;AF:8:18075587-18083981:18084091:18075587-18084676:18084971:-
AF	ASAH1	1.28328	3.60846	0.496133	1.36462	9.54183	0.00969367	ENST00000637561	ENST00000637561,ENST00000636455	MSTRG.32599;AF:8:18075587-18083981:18084148:18075587-18084676:18084980:-
AF	AC124242.1	-1.65256	0.191559	0.769975	0.0423544	0.866375	0.0318528	ENST00000505114	ENST00000505114,ENST00000521775	MSTRG.32600;AF:8:18084868:18084939-18086883:18085027:18085485-18086883:+
AF	AC124242.1	-1.89601	0.150166	0.618573	0.0446726	0.50478	0.00217569	ENST00000505114	ENST00000505114,ENST00000517798	MSTRG.32600;AF:8:18084868:18084939-18086883:18085049:18085485-18086883:+
AL	AC124242.1	-1.31446	0.268619	0.664509	0.0730307	0.988026	0.0479183	ENST00000505114	ENST00000505114,ENST00000499554	MSTRG.32600;AL:8:18087137-18088000:18088211:18087137-18095826:18096394:+
AF	DMTN	-1.10019	0.332809	0.559985	0.111054	0.997365	0.0494518	ENST00000522148	ENST00000523266,ENST00000522148	MSTRG.32615;AF:8:22048995:22049224-22066705:22059206:22059496-22066705:+
AF	DMTN	-1.48724	0.225995	0.652426	0.0629147	0.81179	0.0226338	ENST00000517600	ENST00000520174,ENST00000517600	MSTRG.32615;AF:8:22054931:22055007-22066705:22056905:22057136-22066705:+
AF	DMTN	-1.47144	0.229596	0.644085	0.0649707	0.811353	0.0223401	ENST00000517600	ENST00000523266,ENST00000517600	MSTRG.32615;AF:8:22054931:22055007-22066705:22059206:22059496-22066705:+
AF	DMTN	-1.90324	0.149085	0.772504	0.0328002	0.677627	0.0137501	ENST00000517600	ENST00000519907,ENST00000517600	MSTRG.32615;AF:8:22054931:22055007-22066705:22059223:22059496-22066705:+
A5	LGI3	-1.51223	0.220418	0.58018	0.0706963	0.687221	0.00914762	ENST00000520124	ENST00000424267,ENST00000520124	MSTRG.32620;A5:8:22154039-22154142:22154039-22154560:-
AF	SLC39A14	-1.54062	0.214249	0.572152	0.0698074	0.657559	0.00708815	ENST00000359741	ENST00000359741,ENST00000289952	MSTRG.32629;AF:8:22367249:22367408-22404696:22367537:22367737-22404696:+
AF	SLC39A14	-1.32005	0.267123	0.58883	0.084236	0.847078	0.0249734	ENST00000359741	ENST00000359741,ENST00000522881	MSTRG.32629;AF:8:22367249:22367408-22404696:22398719:22398797-22404696:+
AL	SLC39A14	-1.47043	0.229826	0.570289	0.0751569	0.702796	0.00992585	ENST00000359741	ENST00000359741,ENST00000240095	MSTRG.32629;AL:8:22417835-22419552:22422685:22417835-22433891:22434129:+
AF	BNIP3L	-1.06995	0.343027	0.545735	0.117706	0.999674	0.0499302	ENST00000523949	ENST00000523515,ENST00000523949	MSTRG.32684;AF:8:26383197:26383230-26391243:26383378:26383478-26391243:+
AF	BNIP3L	-1.26897	0.28112	0.574258	0.0912182	0.866365	0.0271216	ENST00000523949	ENST00000518611,ENST00000523949	MSTRG.32684;AF:8:26383197:26383230-26391243:26390362:26390517-26391243:+
AF	RBPMS	-1.48313	0.226927	0.716791	0.055687	0.924741	0.0385349	ENST00000287771	ENST00000287771,ENST00000523115	MSTRG.32754;AF:8:30384527:30385158-30474779:30387064:30387118-30474779:+
AF	RBPMS	-1.74641	0.174399	0.642018	0.0495517	0.613807	0.0065246	ENST00000517860	ENST00000523115,ENST00000517860	MSTRG.32754;AF:8:30385085:30385158-30474779:30387064:30387118-30474779:+
AF	GSR	-1.35996	0.25667	0.528694	0.0910649	0.723437	0.0101023	ENST00000643525	ENST00000643525,ENST00000643653	MSTRG.32760;AF:8:30712088-30726893:30726945:30712088-30727530:30727701:-
SE	ERLIN2	-2.11551	0.120572	0.685779	0.0314419	0.462361	0.00203668	ENST00000647813	ENST00000647813,ENST00000518526	MSTRG.32801;SE:8:37738029-37740365:37740446-37744355:+
SE	STAR	-0.993967	0.370106	0.488052	0.142198	0.963288	0.0416901	ENST00000276449	ENST00000276449,ENST00000522050	MSTRG.32813;SE:8:38144386-38145222:38145315-38145963:-
AF	LETM2	-1.87414	0.153487	0.659048	0.0421783	0.558539	0.00445914	ENST00000527334	ENST00000297720,ENST00000527334	MSTRG.32829;AF:8:38386207:38386380-38387950:38386441:38386568-38387950:+
SE	TACC1	-1.34989	0.259269	0.616337	0.0774681	0.867714	0.0285109	ENST00000518415	ENST00000520340,ENST00000518415	MSTRG.32834;SE:8:38742451-38744895:38745493-38788704:+
AF	IKBKB	-1.23523	0.290769	0.607265	0.0884388	0.955989	0.0419433	ENST00000521661	ENST00000517812,ENST00000521661	MSTRG.32880;AF:8:42271436:42271469-42272083:42271572:42271733-42272083:+
SE	ASNSP1	1.02517	2.78757	0.509325	1.02728	7.56421	0.0441354	ENST00000518311	ENST00000518311,ENST00000641977	MSTRG.32899;SE:8:46580237-46590070:46590151-46591337:-
SE	ASNSP1	1.02517	2.78757	0.509325	1.02728	7.56421	0.0441354	ENST00000518311	ENST00000518311,ENST00000641977	MSTRG.32899;SE:8:46591508-46592103:46592267-46593455:-
SE	ASNSP1	0.993393	2.70038	0.505274	1.00308	7.26967	0.0492927	ENST00000518311,ENST00000641079,ENST00000641735	ENST00000518311,ENST00000641977,ENST00000641079,ENST00000641735	MSTRG.32899;SE:8:46595241-46595687:46595780-46596042:-
AL	PENK	-2.24312	0.106127	0.591822	0.0332709	0.33852	0.000150526	ENST00000314922	ENST00000314922,ENST00000523051	MSTRG.32978;AL:8:56440954:56441937-56445816:56443518:56444019-56445816:-
A5	ARF1	-1.58026	0.205921	0.766211	0.0458671	0.924486	0.039166	ENST00000473546,ENST00000482962	ENST00000469235,ENST00000473546,ENST00000482962	MSTRG.3299;A5:1:228083352-228097078:228083309-228097078:+
AF	ASPH	-1.53383	0.215708	0.708244	0.0538279	0.86442	0.0303357	ENST00000522036	ENST00000519234,ENST00000522036	MSTRG.33011;AF:8:61684188-61689673:61689699:61684188-61714269:61714525:-
AF	ASPH	-2.67356	0.0690063	0.730625	0.0164809	0.288933	0.000252929	ENST00000389204	ENST00000389204,ENST00000519234	MSTRG.33011;AF:8:61684188-61689673:61689774:61684188-61714269:61714525:-
AF	ASPH	-1.65008	0.192035	0.507615	0.0710065	0.519354	0.00115144	ENST00000517903	ENST00000519234,ENST00000517903	MSTRG.33011;AF:8:61684188-61689673:61689779:61684188-61714269:61714525:-
AF	ASPH	-1.66849	0.188532	0.511362	0.0692012	0.51364	0.00110308	ENST00000517903	ENST00000379449,ENST00000517903	MSTRG.33011;AF:8:61684188-61689673:61689779:61684188-61714269:61714546:-
AF	ASPH	-1.98503	0.137377	0.601541	0.0422553	0.446629	0.000967186	ENST00000517903	ENST00000517903,ENST00000518068	MSTRG.33011;AF:8:61684188-61689673:61689779:61684188-61714269:61714568:-
AF	ASPH	-1.69059	0.184411	0.517631	0.0668621	0.508623	0.00109075	ENST00000517903	ENST00000517856,ENST00000517903	MSTRG.33011;AF:8:61684188-61689673:61689779:61684188-61714269:61714587:-
AF	ASPH	-1.73905	0.175688	0.538418	0.061156	0.504712	0.00123826	ENST00000517903	ENST00000517903,ENST00000356457	MSTRG.33011;AF:8:61684188-61689673:61689779:61684188-61714269:61714596:-
AF	ASPH	-1.84752	0.157627	0.556639	0.0529442	0.469292	0.00090318	ENST00000517903	ENST00000445642,ENST00000517903	MSTRG.33011;AF:8:61684188-61689673:61689779:61684188-61714269:61714640:-
AF	ASPH	-1.21099	0.297901	0.570887	0.0973045	0.912037	0.0339009	ENST00000541428	ENST00000519234,ENST00000541428	MSTRG.33011;AF:8:61684188-61689673:61689805:61684188-61714269:61714525:-
AF	ASPH	-1.17222	0.30968	0.592566	0.0969438	0.98925	0.0479058	ENST00000522835	ENST00000519234,ENST00000522835	MSTRG.33011;AF:8:61684188-61689673:61689812:61684188-61714269:61714525:-
AF	ASPH	-2.07721	0.125279	0.643587	0.0354859	0.442283	0.00124852	ENST00000518306	ENST00000519234,ENST00000518306	MSTRG.33011;AF:8:61684188-61689673:61689849:61684188-61714269:61714525:-
AL	ASPH	-1.6532	0.191437	0.508691	0.0706361	0.518829	0.00115445	ENST00000517903	ENST00000517903,ENST00000519264	MSTRG.33011;AL:8:61624603:61626280-61633683:61633125:61633376-61633683:-
SE	ASPH	-1.37561	0.252686	0.611588	0.0762072	0.837848	0.0244972	ENST00000524173	ENST00000524173,ENST00000523927	MSTRG.33011;SE:8:61584029-61633683:61633727-61637947:-
AF	RRS1	-1.36171	0.256223	0.588141	0.0809081	0.811418	0.020598	ENST00000426810	ENST00000426810,ENST00000518781	MSTRG.33040;AF:8:66432501:66432575-66440162:66439268:66439735-66440162:+
AL	RRS1	-1.11369	0.328345	0.542415	0.113403	0.950683	0.0400528	ENST00000276576	ENST00000276576,ENST00000480040	MSTRG.33040;AL:8:66460465-66468269:66468807:66460465-66471430:66471601:+
AF	GUK1	1.23526	3.43927	0.594807	1.07193	11.0348	0.0378257	ENST00000366723	ENST00000366723,ENST00000460224	MSTRG.3307;AF:1:228140302:228140363-228145511:228141132:228141288-228145511:+
AF	EYA1	-1.31573	0.268278	0.640785	0.0764098	0.941939	0.0400425	ENST00000523987	ENST00000523987,ENST00000645793	MSTRG.33087;AF:8:71535848-71547515:71547657:71535848-71547864:71548061:-
AL	ZFAND1	-1.78839	0.167229	0.760352	0.037679	0.742207	0.01867	ENST00000520941	ENST00000523012,ENST00000520941	MSTRG.33191;AL:8:81714987:81715114-81718182:81717252:81717288-81718182:-
SE	LRRCC1	-1.48862	0.225684	0.742809	0.0526285	0.967792	0.0450661	ENST00000360375	ENST00000523669,ENST00000522567,ENST00000517875,ENST00000360375	MSTRG.33198;SE:8:85107399-85109595:85109800-85110115:+
AL	RMDN1	-1.26499	0.282242	0.634154	0.0814382	0.97817	0.0460681	ENST00000519639	ENST00000519639,ENST00000430676	MSTRG.33222;AL:8:86472349:86472479-86474820:86474112:86474358-86474820:-
A5	DECR1	-1.59164	0.203591	0.726499	0.0490187	0.845581	0.0284634	ENST00000522161	ENST00000522161,ENST00000520859	MSTRG.33241;A5:8:90005845-90006036:90005731-90006036:+
MX	DECR1	-1.74548	0.174561	0.652548	0.0485845	0.627187	0.00747583	ENST00000519410	ENST00000519410,ENST00000520227	MSTRG.33241;MX:8:90001561-90005292:90005369-90017124:90001561-90005448:90005731-90017124:+
AF	LRRC69	-1.36084	0.256445	0.569968	0.0839143	0.783702	0.0169598	ENST00000617233	ENST00000276609,ENST00000617233	MSTRG.33257;AF:8:91218888:91219005-91249539:91249288:91249413-91249539:+
AF	LRRC69	-1.42037	0.241625	0.59824	0.0748029	0.780484	0.0175847	ENST00000617233	ENST00000309536,ENST00000617233	MSTRG.33257;AF:8:91218888:91219005-91249539:91249307:91249413-91249539:+
A3	NDUFAF6	-1.45166	0.234182	0.663979	0.0637343	0.860464	0.0287935	ENST00000523378	ENST00000396111,ENST00000523378	MSTRG.33310;A3:8:94958179-94980855:94958179-94980859:+
AL	NDUFAF6	-2.04866	0.128907	0.749865	0.0296477	0.560484	0.00629429	ENST00000454358	ENST00000520757,ENST00000454358	MSTRG.33310;AL:8:95052230-95057809:95057936:95052230-95075633:95076168:+
AF	SPAG1	-1.46993	0.229941	0.74239	0.0536652	0.985233	0.0477032	ENST00000520643	ENST00000520508,ENST00000520643	MSTRG.33377;AF:8:100157906:100158118-100162279:100158335:100158616-100162279:+
AF	SPAG1	-1.4832	0.22691	0.606813	0.0690772	0.745374	0.0145155	ENST00000520643	ENST00000388798,ENST00000520643	MSTRG.33377;AF:8:100157906:100158118-100162279:100158428:100158616-100162279:+
AF	SPAG1	-1.63215	0.195508	0.673289	0.0522469	0.731594	0.0153444	ENST00000251809	ENST00000520508,ENST00000251809	MSTRG.33377;AF:8:100158035:100158118-100162279:100158335:100158616-100162279:+
AF	SPAG1	-1.53308	0.215869	0.619293	0.064128	0.726663	0.0133035	ENST00000251809	ENST00000388798,ENST00000251809	MSTRG.33377;AF:8:100158035:100158118-100162279:100158428:100158616-100162279:+
AL	SPAG1	-1.66155	0.189845	0.726057	0.0457487	0.787808	0.0221112	ENST00000251809	ENST00000519409,ENST00000251809	MSTRG.33377;AL:8:100240771-100240891:100241903:100240771-100259042:100259278:+
AF	ZNF706	-1.45685	0.232969	0.735178	0.055146	0.984201	0.0475212	ENST00000519744	ENST00000519744,ENST00000518336	MSTRG.33393;AF:8:101201743-101205435:101205568:101201743-101205854:101206064:-
SE	ZNF706	-1.49831	0.223507	0.720214	0.0544808	0.916935	0.0374915	ENST00000521272	ENST00000521272,ENST00000519882	MSTRG.33393;SE:8:101202447-101204650:101204693-101205435:-
AF	NCALD	-1.35389	0.258233	0.681431	0.0679166	0.981853	0.0469402	ENST00000524209,ENST00000518952,ENST00000517639	ENST00000518952,ENST00000517639,ENST00000524209,ENST00000522078	MSTRG.33398;AF:8:102020289-102124237:102124261:102020289-102124570:102124857:-
AL	AZIN1-AS1	-1.49342	0.224602	0.696406	0.0573631	0.879419	0.0319949	ENST00000524007	ENST00000524007,ENST00000522939	MSTRG.33412;AL:8:102864623-102865103:102865319:102864623-102879895:102880214:+
AL	BAALC	-1.39978	0.246651	0.629066	0.0718821	0.846338	0.0260694	ENST00000517863	ENST00000517863,ENST00000297574	MSTRG.33420;AL:8:103213085-103214921:103215003:103213085-103227989:103228218:+
AF	EBAG9	1.24791	3.48305	0.561468	1.15888	10.4684	0.0262441	ENST00000337573	ENST00000530629,ENST00000620557,ENST00000337573	MSTRG.33472;AF:8:109540177:109540461-109550810:109540626:109540725-109550810:+
AF	VPS13D	-1.19274	0.303388	0.577715	0.0977792	0.941348	0.0389621	ENST00000543766	ENST00000543766,ENST00000647414	MSTRG.334;AF:1:12464940:12465249-12497500:12497098:12497208-12497500:+
SE	LINC00964	-1.49341	0.224606	0.618617	0.0668117	0.755073	0.0157738	ENST00000510897,ENST00000532713	ENST00000532713,ENST00000529478,ENST00000510897	MSTRG.33573;SE:8:124945746-124946055:124946159-124950816:+
AL	PVT1	-1.16848	0.310838	0.504565	0.115624	0.835642	0.0205679	ENST00000524165	ENST00000517525,ENST00000524165	MSTRG.33600;AL:8:127796008-127855155:127855319:127796008-127939508:127939609:+
AF	ST3GAL1	-1.33963	0.261942	0.621458	0.0774853	0.885508	0.0311131	ENST00000519435	ENST00000519435,ENST00000648219	MSTRG.33640;AF:8:133545926-133570110:133570379:133545926-133571693:133571887:-
AF	ST3GAL1	-1.08227	0.338826	0.509384	0.12485	0.91953	0.0336151	ENST00000519435	ENST00000519435,ENST00000518298	MSTRG.33640;AF:8:133545926-133570110:133570379:133545926-133571693:133571888:-
AL	NTPCR	-1.25197	0.285941	0.628568	0.0834139	0.980199	0.0463949	ENST00000487953	ENST00000496662,ENST00000487953	MSTRG.3366;AL:1:232970118-232976302:232976459:232970118-232978163:232978722:+
AF	PTK2	-1.58436	0.20508	0.674872	0.054635	0.769795	0.0188928	ENST00000523797	ENST00000523797,ENST00000521332	MSTRG.33670;AF:8:140925749-141000880:141001122:140925749-141001125:141001266:-
MX	EEF1D	-1.1967	0.302189	0.585472	0.0959234	0.951993	0.0409541	ENST00000442189	ENST00000442189,ENST00000525261	MSTRG.33732;MX:8:143590081-143590608:143590738-143597348:143590081-143592647:143592893-143597348:-
MX	EEF1D	-1.45259	0.233964	0.681506	0.0615249	0.88971	0.0330532	ENST00000442189	ENST00000442189,ENST00000530545	MSTRG.33732;MX:8:143590081-143590608:143590738-143597348:143590081-143592647:143592942-143597348:-
SE	EEF1D	-1.25607	0.28477	0.616959	0.0849841	0.954223	0.0417591	ENST00000442189	ENST00000526710,ENST00000442189	MSTRG.33732;SE:8:143590081-143590608:143590738-143597348:-
AF	PLEC	-1.47996	0.227646	0.713758	0.0561964	0.922171	0.0381275	ENST00000354958	ENST00000532346,ENST00000354958	MSTRG.33751;AF:8:143938692-143953726:143953920:143938692-143975177:143975219:-
AF	PLEC	-1.55398	0.211406	0.718269	0.0517279	0.863989	0.0305026	ENST00000354958	ENST00000527096,ENST00000354958	MSTRG.33751;AF:8:143938692-143953726:143953920:143938692-143975177:143975369:-
AF	SLC52A2	1.1952	3.30421	0.57253	1.07579	10.1486	0.0368366	ENST00000530047	ENST00000526779,ENST00000530047	MSTRG.33774;AF:8:144358557:144358610-144359184:144359012:144359065-144359184:+
AF	SLC52A2	1.16629	3.21005	0.590804	1.00837	10.2189	0.0483739	ENST00000329994	ENST00000526779,ENST00000329994	MSTRG.33774;AF:8:144358593:144358783-144359184:144359012:144359065-144359184:+
SE	SLC39A4	-1.72972	0.177334	0.683285	0.0464708	0.676715	0.0113584	ENST00000301305	ENST00000526658,ENST00000301305	MSTRG.33778;SE:8:144415419-144415810:144416091-144416598:-
AF	AF186192.2	-1.37828	0.252012	0.546116	0.0864106	0.734981	0.0116099	ENST00000524514	ENST00000524514,ENST00000529026	MSTRG.33791;AF:8:144700353:144700478-144706910:144705630:144706042-144706910:+
AL	ZNF7	-1.56071	0.209986	0.663691	0.0571816	0.771126	0.0186945	ENST00000529819	ENST00000325217,ENST00000529819	MSTRG.33805;AL:8:144837507-144841819:144841966:144837507-144845979:144846195:+
MX	ZNF7	-1.41814	0.242164	0.707379	0.0605323	0.968793	0.0449862	ENST00000529819	ENST00000532051,ENST00000529819	MSTRG.33805;MX:8:144827609-144828008:144828053-144829043:144827609-144828729:144828950-144829043:+
AF	COMMD5	-1.83649	0.159375	0.685997	0.0415432	0.611425	0.00742591	ENST00000529143	ENST00000533270,ENST00000529143	MSTRG.33806;AF:8:144851395-144852380:144852657:144851395-144852726:144853003:-
SE	C8orf33	-1.62805	0.196313	0.771532	0.0432732	0.890589	0.0348455	ENST00000648784	ENST00000648531,ENST00000648784	MSTRG.33814;SE:8:145054141-145061228:145061311-145065708:+
AF	SMARCA2	1.25	3.49034	0.537019	1.21831	9.99952	0.01993	ENST00000457226	ENST00000457226,ENST00000637806	MSTRG.33835;AF:9:2017087:2017207-2028987:2017586:2017799-2028987:+
SE	MTAP	-1.21726	0.29604	0.521942	0.106432	0.823433	0.0196914	ENST00000455933	ENST00000583719,ENST00000455933	MSTRG.34006;SE:9:22049228-22056252:22056387-22077679:+
A5	CDKN2A	-2.24681	0.105736	0.757802	0.0239432	0.466946	0.0030278	ENST00000497750	ENST00000479692,ENST00000497750	MSTRG.34011;A5:9:21971208-21971329:21971208-21971335:-
AL	CDKN2A	-1.33789	0.262398	0.598479	0.081196	0.847984	0.0253855	ENST00000494262	ENST00000479692,ENST00000494262	MSTRG.34011;AL:9:21968182:21968242-21970902:21969569:21969793-21970902:-
AF	BAG1	-1.2606	0.283485	0.579679	0.0910135	0.882985	0.0296567	ENST00000467389	ENST00000467389,ENST00000473464	MSTRG.34056;AF:9:33259033-33259885:33260488:33259033-33261087:33261119:-
AL	AQP7	-1.61725	0.198444	0.542742	0.0684942	0.574937	0.0028846	ENST00000377425	ENST00000377425,ENST00000439678	MSTRG.34060;AL:9:33384950:33385231-33385649:33385249:33385290-33385649:-
A5	C9orf24	-1.38451	0.250447	0.65538	0.0693197	0.90485	0.0346414	ENST00000379124,ENST00000379127	ENST00000379124,ENST00000379127,ENST00000379126	MSTRG.34093;A5:9:34379732-34380897:34379732-34381056:-
AF	GALT	-1.28954	0.275397	0.652376	0.0766754	0.989151	0.0480772	ENST00000473506	ENST00000473506,ENST00000556494	MSTRG.34108;AF:9:34646638:34646786-34647089:34646806:34646919-34647089:+
AF	GALT	-1.39162	0.248671	0.626953	0.0727718	0.849746	0.0264417	ENST00000473506	ENST00000473506,ENST00000485531	MSTRG.34108;AF:9:34646638:34646786-34647089:34646845:34646919-34647089:+
AF	DNAJB5	-1.88185	0.152308	0.681136	0.0400811	0.578771	0.00573058	ENST00000312316	ENST00000454002,ENST00000312316	MSTRG.34111;AF:9:34989694:34989831-34993200:34990250:34990812-34993200:+
AF	DNAJB5	-1.89129	0.150877	0.671168	0.0404877	0.562241	0.00483377	ENST00000312316	ENST00000539059,ENST00000312316	MSTRG.34111;AF:9:34989694:34989831-34993200:34991343:34991416-34993200:+
AF	DNAJB5	-1.8715	0.153892	0.679116	0.0406586	0.582481	0.00585506	ENST00000312316	ENST00000312316,ENST00000443266	MSTRG.34111;AF:9:34989694:34989831-34993200:34992872:34992986-34993200:+
AF	DNAJB5	-1.27772	0.278672	0.492975	0.106041	0.732342	0.00954596	ENST00000545841	ENST00000539059,ENST00000545841	MSTRG.34111;AF:9:34990266:34990611-34993200:34991343:34991416-34993200:+
AF	DNAJB5	-1.15439	0.31525	0.526244	0.112387	0.88429	0.0282613	ENST00000545841	ENST00000443266,ENST00000545841	MSTRG.34111;AF:9:34990266:34990611-34993200:34992872:34992986-34993200:+
A3	NPR2	-1.71546	0.17988	0.633275	0.0519923	0.62234	0.00675112	ENST00000464810	ENST00000464810,ENST00000448821	MSTRG.34144;A3:9:35807398-35808509:35807398-35808755:+
AF	AL353770.4	-1.35141	0.258875	0.636237	0.0743915	0.900857	0.0336646	ENST00000614936	ENST00000621296,ENST00000614936	MSTRG.34290;AF:9:66942703:66943046-66951282:66950394:66950456-66951282:+
AF	FXN	-1.06314	0.34537	0.533438	0.121401	0.982536	0.0462624	ENST00000636247	ENST00000535702,ENST00000636247	MSTRG.34319;AF:9:69174294:69174432-69212548:69204798:69205233-69212548:+
AF	GOLM1	1.30914	3.70297	0.527008	1.31814	10.4026	0.0129882	ENST00000257504	ENST00000470762,ENST00000257504	MSTRG.34425;AF:9:86077591-86077885:86078012:86077591-86079192:86079341:-
A3	DAPK1	-1.85892	0.15584	0.593946	0.0486532	0.499169	0.00174934	ENST00000463069	ENST00000489291,ENST00000463069	MSTRG.34431;A3:9:87639483-87639650:87639483-87639789:+
AF	DAPK1	-1.29686	0.273388	0.645547	0.0771417	0.96888	0.0445438	ENST00000472284	ENST00000472284,ENST00000495182	MSTRG.34431;AF:9:87497681:87497772-87498970:87497835:87498107-87498970:+
AF	DAPK1	-1.31124	0.269486	0.611721	0.0812527	0.893787	0.032071	ENST00000472284	ENST00000470267,ENST00000472284	MSTRG.34431;AF:9:87497681:87497772-87498970:87497912:87498107-87498970:+
AF	SPIN1	-1.61442	0.199006	0.792866	0.0420706	0.941359	0.0417321	ENST00000485565	ENST00000485565,ENST00000483785	MSTRG.34440;AF:9:88388452:88388538-88426382:88389371:88389410-88426382:+
AF	NOL8	-1.33183	0.263993	0.628992	0.0769473	0.905713	0.034225	ENST00000482475	ENST00000482475,ENST00000538215	MSTRG.34487;AF:9:92324209-92325180:92325292:92324209-92325306:92325353:-
AF	NOL8	-1.38567	0.250155	0.706554	0.0626311	0.999147	0.0498591	ENST00000482475	ENST00000442668,ENST00000482475	MSTRG.34487;AF:9:92324209-92325180:92325292:92324209-92325306:92325556:-
AF	NOL8	-1.35359	0.258312	0.541245	0.0894204	0.746197	0.0123887	ENST00000482475	ENST00000482475,ENST00000536593	MSTRG.34487;AF:9:92324209-92325180:92325292:92324209-92325318:92325350:-
SE	ZNF484	-1.52927	0.216693	0.663815	0.0589936	0.795951	0.0212361	ENST00000375495	ENST00000332591,ENST00000375495	MSTRG.34502;SE:9:92856318-92875015:92875059-92877890:-
AF	WNK2	-1.171	0.310058	0.515408	0.112908	0.851449	0.0230878	ENST00000448251	ENST00000462595,ENST00000448251	MSTRG.34509;AF:9:93263948:93264033-93267746:93267020:93267244-93267746:+
AL	STX17	-1.60653	0.200582	0.555151	0.0675688	0.595439	0.00380533	ENST00000525579	ENST00000525579,ENST00000525342	MSTRG.34632;AL:9:99951285-99953994:99954043:99951285-99959917:99959953:+
AF	CEP170	-1.43004	0.239299	0.628835	0.0697712	0.820742	0.0229593	ENST00000522191	ENST00000523581,ENST00000522191	MSTRG.3466;AF:1:243225321-243254351:243254470:243225321-243255040:243255216:-
SE	TMEM51	-2.71939	0.0659152	0.751142	0.0151221	0.287315	0.000294219	ENST00000434578,ENST00000376008	ENST00000434578,ENST00000376008,ENST00000400796	MSTRG.347;SE:1:15153954-15210490:15210562-15214895:+
AF	MORN5	-1.59506	0.202897	0.577176	0.0654609	0.628881	0.00571754	ENST00000486801	ENST00000486801,ENST00000477017	MSTRG.34813;AF:9:122166768:122166915-122174496:122169661:122169756-122174496:+
AF	PBX3	-1.61898	0.198101	0.688585	0.0513761	0.763855	0.0187146	ENST00000373489	ENST00000447726,ENST00000373489	MSTRG.34876;AF:9:125747438:125747653-125748550:125748199:125748428-125748550:+
AF	GARNL3	-1.53176	0.216156	0.583283	0.0689088	0.678044	0.0086371	ENST00000444677	ENST00000446764,ENST00000444677	MSTRG.34889;AF:9:127224471:127224691-127243079:127225239:127225403-127243079:+
AF	GARNL3	-1.59782	0.202337	0.68089	0.0532723	0.76851	0.0189422	ENST00000444677	ENST00000441134,ENST00000444677	MSTRG.34889;AF:9:127224471:127224691-127243079:127225355:127225403-127243079:+
AL	CFAP157	-1.89652	0.15009	0.653489	0.0416966	0.540259	0.00370614	ENST00000373295	ENST00000461104,ENST00000373295	MSTRG.34901;AL:9:127713206-127713834:127714023:127713206-127715254:127715337:+
MX	FPGS	-1.32382	0.266118	0.592881	0.0832554	0.850619	0.0255586	ENST00000393706,ENST00000423577	ENST00000393706,ENST00000479375,ENST00000423577	MSTRG.34906;MX:9:127804700-127806973:127807087-127807421:127804700-127807209:127807286-127807421:+
AF	EFCAB2	-1.10678	0.330623	0.549503	0.112615	0.97067	0.043995	ENST00000495271	ENST00000495271,ENST00000479260	MSTRG.3490;AF:1:244970423:244970443-245017242:245002153:245002232-245017242:+
MX	PIP5KL1	-1.6137	0.199149	0.67793	0.0527379	0.752028	0.0172969	ENST00000464759	ENST00000464759,ENST00000490773	MSTRG.34914;MX:9:127925260-127925867:127925979-127927297:127925260-127927153:127927208-127927297:-
AF	SLC25A25	-1.75395	0.173089	0.780385	0.0374977	0.798977	0.0246053	ENST00000373068	ENST00000373066,ENST00000373068,ENST00000432073	MSTRG.34919;AF:9:128068201:128068580-128101096:128091464:128092089-128101096:+
AF	SLC25A25	-1.28038	0.277931	0.544432	0.0956126	0.807899	0.0186837	ENST00000373069	ENST00000373066,ENST00000373069,ENST00000432073	MSTRG.34919;AF:9:128068293:128068580-128101096:128091464:128092089-128101096:+
AF	KYAT1	-1.19113	0.303879	0.523653	0.108885	0.848076	0.0229271	ENST00000416084	ENST00000320665,ENST00000416084	MSTRG.34963;AF:9:128845411-128846680:128846857:128845411-128881897:128881929:-
AF	PTPA	-1.92008	0.146595	0.732996	0.0348492	0.616661	0.00880593	ENST00000432124	ENST00000435132,ENST00000432124	MSTRG.34977;AF:9:129140100:129140151-129142445:129141994:129142117-129142445:+
AL	PTPA	-1.92008	0.146595	0.732996	0.0348492	0.616661	0.00880593	ENST00000432124	ENST00000435132,ENST00000432124	MSTRG.34977;AL:9:129142552-129142681:129143087:129142552-129147387:129147772:+
AF	CACFD1	-1.61994	0.197911	0.758392	0.0447636	0.875011	0.0326778	ENST00000291722	ENST00000291722,ENST00000444798	MSTRG.35068;AF:9:133459967:133460187-133463483:133462171:133462219-133463483:+
AF	COL5A1	-1.51624	0.219536	0.691263	0.0566372	0.850963	0.0282764	ENST00000618395	ENST00000464187,ENST00000618395	MSTRG.35085;AF:9:134641805:134642296-134690912:134653185:134653479-134690912:+
A3	LRRC26	1.10449	3.01769	0.511027	1.10838	8.21603	0.0306707	ENST00000430332	ENST00000430332,ENST00000413619,ENST00000535352	MSTRG.35162;A3:9:137171527-137171641:137171443-137171641:-
AF	ARSE	-1.91757	0.146963	0.699675	0.0372945	0.579127	0.00613158	ENST00000381134	ENST00000381134,ENST00000540563	MSTRG.35288;AF:X:2960420-2964224:2964270:2960420-2968149:2968310:-
SE	ARSE	-1.98005	0.138062	0.736378	0.0326039	0.584631	0.00716871	ENST00000381134,ENST00000438544	ENST00000381134,ENST00000540563,ENST00000438544	MSTRG.35288;SE:X:2955537-2958274:2958435-2960378:-
AL	GPM6B	-1.56853	0.208351	0.752916	0.0476335	0.911338	0.0372263	ENST00000316715	ENST00000398361,ENST00000316715	MSTRG.35344;AL:X:13771031:13773030-13776238:13774337:13774624-13776238:-
AF	FANCB	-1.24495	0.287955	0.593835	0.0899191	0.922143	0.0360417	ENST00000643728	ENST00000643728,ENST00000324138	MSTRG.35347;AF:X:14865580-14868923:14869029:14865580-14872986:14873069:-
SE	FANCB	-1.81769	0.162401	0.739436	0.0381222	0.691827	0.0139632	ENST00000643728	ENST00000398334,ENST00000452869,ENST00000643728,ENST00000324138	MSTRG.35347;SE:X:14859334-14862252:14862332-14864560:-
SE	MAP3K15	-1.19487	0.302743	0.588418	0.0955458	0.959262	0.0422908	ENST00000518578	ENST00000338883,ENST00000518578,ENST00000359173	MSTRG.35395;SE:X:19407283-19408528:19408625-19409924:-
SE	MAP3K15	-1.20853	0.298636	0.59058	0.093851	0.950265	0.0407226	ENST00000518578,ENST00000359173	ENST00000338883,ENST00000518578,ENST00000359173	MSTRG.35395;SE:X:19413464-19414260:19414332-19415107:-
AF	SMS	-1.11671	0.327355	0.553284	0.110678	0.968222	0.0435568	ENST00000379404	ENST00000457085,ENST00000379404	MSTRG.35417;AF:X:21940715:21940873-21967196:21941045:21941367-21967196:+
AL	PRRG1	-1.16964	0.310478	0.52666	0.110595	0.871616	0.0263601	ENST00000463135	ENST00000466533,ENST00000463135	MSTRG.35491;AL:X:37426000-37440791:37442224:37426000-37453136:37453411:+
AF	DDX3X	-1.49802	0.223572	0.526548	0.079656	0.627503	0.00444131	ENST00000542215	ENST00000646627,ENST00000542215	MSTRG.35526;AF:X:41334591:41334769-41337408:41335123:41335208-41337408:+
AL	DDX3X	-1.72713	0.177794	0.633287	0.051388	0.615137	0.00638651	ENST00000642763	ENST00000642763,ENST00000626301	MSTRG.35526;AL:X:41347451-41347640:41347782:41347451-41364274:41364472:+
AL	DDX3X	-1.5699	0.208066	0.599511	0.0642534	0.673759	0.00882815	ENST00000646390	ENST00000626301,ENST00000646390	MSTRG.35526;AL:X:41347451-41347640:41348583:41347451-41364274:41364472:+
AL	DDX3X	-1.22305	0.294331	0.565564	0.0971466	0.891755	0.0305774	ENST00000646822	ENST00000626301,ENST00000646822	MSTRG.35526;AL:X:41347451-41347640:41349739:41347451-41364274:41364472:+
AL	DDX3X	-2.45941	0.0854855	0.771754	0.0188354	0.387981	0.00143867	ENST00000645574	ENST00000626301,ENST00000645574	MSTRG.35526;AL:X:41347451-41347640:41349851:41347451-41364274:41364472:+
AL	DDX3X	-1.45649	0.233052	0.530955	0.0823197	0.659787	0.00608522	ENST00000642424	ENST00000626301,ENST00000642424	MSTRG.35526;AL:X:41347451-41347640:41350195:41347451-41364274:41364472:+
AL	DDX3X	-2.06786	0.126456	0.671119	0.0339376	0.471189	0.00206154	ENST00000646196	ENST00000626301,ENST00000646196	MSTRG.35526;AL:X:41347451-41347640:41350254:41347451-41364274:41364472:+
MX	DDX3X	-1.31739	0.267832	0.558266	0.0896739	0.799944	0.0182849	ENST00000542215	ENST00000643963,ENST00000642722,ENST00000542215	MSTRG.35526;MX:X:41342836-41343216:41343351-41344030:41342836-41343737:41343822-41344030:+
AF	HDAC6	-1.57121	0.207794	0.648793	0.0582611	0.741117	0.0154464	ENST00000334136	ENST00000643374,ENST00000334136	MSTRG.35618;AF:X:48801995:48802142-48802663:48802159:48802235-48802663:+
AF	HDAC6	-1.30162	0.27209	0.560673	0.0906707	0.816503	0.0202578	ENST00000334136	ENST00000644068,ENST00000334136	MSTRG.35618;AF:X:48801995:48802142-48802663:48802168:48802272-48802663:+
AF	HDAC6	-1.37492	0.252861	0.605508	0.0771743	0.828497	0.0231663	ENST00000477528	ENST00000643374,ENST00000477528	MSTRG.35618;AF:X:48802055:48802142-48802663:48802159:48802235-48802663:+
AF	HDAC6	-1.5511	0.212014	0.584255	0.0674601	0.666322	0.00793469	ENST00000477528	ENST00000644068,ENST00000477528	MSTRG.35618;AF:X:48802055:48802142-48802663:48802168:48802272-48802663:+
AF	HDAC6	-1.45134	0.234256	0.648538	0.0657134	0.83508	0.02523	ENST00000477528	ENST00000441703,ENST00000477528	MSTRG.35618;AF:X:48802055:48802142-48802663:48802186:48802235-48802663:+
A3	PRAF2	-1.77723	0.169105	0.798424	0.035362	0.808679	0.0260189	ENST00000475880	ENST00000476728,ENST00000396681,ENST00000475880,ENST00000485908	MSTRG.35633;A3:X:49076753-49077837:49076750-49077837:-
AF	CLCN5	-1.47455	0.228882	0.741142	0.0535488	0.9783	0.0466389	ENST00000376108	ENST00000307367,ENST00000376108	MSTRG.35655;AF:X:50067576:50067760-50069879:50069501:50069744-50069879:+
AL	IQSEC2	-1.20544	0.299561	0.586049	0.0949816	0.944782	0.0396972	ENST00000485377	ENST00000639543,ENST00000485377	MSTRG.35705;AL:X:53266329:53267064-53281496:53279155:53279659-53281496:-
SE	AKR1E2	-1.2688	0.281168	0.516089	0.102251	0.773146	0.013952	ENST00000533295	ENST00000462718,ENST00000533295	MSTRG.3571;SE:10:4786760-4824962:4825038-4830675:+
A5	PAGE5	-1.15899	0.313804	0.511078	0.115246	0.854453	0.0233455	ENST00000289619,ENST00000374955	ENST00000289619,ENST00000374952,ENST00000374955	MSTRG.35735;A5:X:55221875-55222621:55221824-55222621:+
A5	ARHGEF9	-1.32957	0.264592	0.672359	0.0708377	0.988302	0.0479891	ENST00000253401,ENST00000374870,ENST00000495564,ENST00000636926	ENST00000495564,ENST00000374870,ENST00000636392,ENST00000253401,ENST00000636926,ENST00000636102	MSTRG.35763;A5:X:63724711-63754304:63724711-63754308:-
A3	CXorf65	-2.25097	0.105297	0.668854	0.0283847	0.39061	0.000764275	ENST00000646505,ENST00000647492	ENST00000644022,ENST00000646505,ENST00000647492	MSTRG.35812;A3:X:71106770-71108277:71106703-71108277:-
AF	GJB1	-1.85835	0.155929	0.632701	0.0451202	0.53887	0.00331219	ENST00000374029	ENST00000374029,ENST00000645009	MSTRG.35816;AF:X:71215194:71215271-71223692:71217652:71217895-71223692:+
AL	CITED1	-2.77628	0.0622696	0.794066	0.0131331	0.295247	0.000471782	ENST00000649543	ENST00000478743,ENST00000649543	MSTRG.35848;AL:X:72351144:72351838-72462004:72421655:72422475-72462004:-
AF	FTX	-1.44401	0.235979	0.53952	0.0819659	0.679382	0.00744014	ENST00000455395	ENST00000455395,ENST00000602420	MSTRG.35871;AF:X:74281848-74291758:74292075:74281848-74293352:74293472:-
AF	FTX	-1.50856	0.221228	0.672392	0.0592242	0.826383	0.0248599	ENST00000418855	ENST00000418855,ENST00000602420	MSTRG.35871;AF:X:74281848-74292169:74292351:74281848-74293352:74293472:-
AF	FTX	-1.69666	0.183295	0.678514	0.0484839	0.692951	0.0124	ENST00000603672	ENST00000603672,ENST00000602420	MSTRG.35871;AF:X:74281848-74292326:74292342:74281848-74293352:74293472:-
A3	ARMCX3	-1.71176	0.180549	0.638283	0.0516757	0.630814	0.00732244	ENST00000491568,ENST00000537169	ENST00000491568,ENST00000537169,ENST00000467808	MSTRG.35985;A3:X:101623430-101623786:101623430-101623814:+
AF	ARMCX2	-1.37753	0.252201	0.666549	0.0682935	0.931355	0.0387667	ENST00000330154	ENST00000496581,ENST00000330154	MSTRG.35988;AF:X:101658142-101658492:101658649:101658142-101659758:101659833:-
A3	TCEAL2	-1.78558	0.1677	0.670299	0.0450788	0.623866	0.00772501	ENST00000476749,ENST00000372780	ENST00000372780,ENST00000476749,ENST00000329035	MSTRG.35993;A3:X:102126445-102126804:102126445-102126809:+
AF	STAG2	-1.66588	0.189025	0.554135	0.0638027	0.560015	0.0026448	ENST00000394477	ENST00000394477,ENST00000428941	MSTRG.36193;AF:X:123960212:123960288-124022531:123962033:123962106-124022531:+
SE	FAM122C	-1.1915	0.303764	0.607596	0.0923314	0.999363	0.0498775	ENST00000463842	ENST00000463842,ENST00000643150	MSTRG.36260;SE:X:134847971-134852800:134852896-134854091:+
AF	CELF2	1.07288	2.9238	0.542159	1.01032	8.46125	0.0478262	ENST00000416382	ENST00000416382,ENST00000632728	MSTRG.3628;AF:10:11005321:11005440-11165486:11018776:11018864-11165486:+
AF	CELF2	-1.23026	0.292216	0.513369	0.106838	0.799255	0.016555	ENST00000633200	ENST00000633200,ENST00000632728	MSTRG.3628;AF:10:11005335:11005440-11165486:11018776:11018864-11165486:+
AF	CELF2	-1.49601	0.224023	0.729704	0.0536002	0.936306	0.0403493	ENST00000633200	ENST00000633200,ENST00000608830	MSTRG.3628;AF:10:11005335:11005440-11165486:11165140:11165317-11165486:+
AF	CELF2	-2.12054	0.119967	0.620643	0.0355443	0.404907	0.000633906	ENST00000542579	ENST00000542579,ENST00000608830	MSTRG.3628;AF:10:11017930:11018163-11165486:11165140:11165317-11165486:+
SE	FMR1	-1.94294	0.143282	0.783898	0.0308273	0.665958	0.0131913	ENST00000440235,ENST00000370470	ENST00000370470,ENST00000440235,ENST00000370471	MSTRG.36347;SE:X:147940662-147943131:147943326-147944944:+
A5	CXorf40A	-1.39096	0.248837	0.611934	0.0749956	0.825646	0.023023	ENST00000423540	ENST00000514208,ENST00000423540	MSTRG.36357;A5:X:149541292-149542019:149541126-149542019:+
AF	CXorf40A	-1.92716	0.14556	0.730601	0.034766	0.609441	0.00834508	ENST00000450602	ENST00000423421,ENST00000450602	MSTRG.36357;AF:X:149540630:149540799-149542019:149540975:149541343-149542019:+
A3	AC236972.3	-2.20381	0.110382	0.773973	0.0242154	0.503159	0.00440784	ENST00000620734	ENST00000620118,ENST00000620734	MSTRG.36410;A3:X:153225801-153225885:153225801-153225931:+
AF	PNCK	1.05494	2.8718	0.50181	1.07402	7.67884	0.0355299	ENST00000370150	ENST00000370142,ENST00000370150	MSTRG.36421;AF:X:153673078-153673517:153673693:153673078-153674274:153674325:-
SE	L1CAM	-1.67462	0.187379	0.655409	0.0518605	0.677027	0.0106164	ENST00000454164	ENST00000420383,ENST00000454164	MSTRG.36435;SE:X:153910085-153910506:153910611-153910700:-
AL	SEC61A2	1.19024	3.28787	0.562437	1.09186	9.90061	0.0343263	ENST00000379020	ENST00000304267,ENST00000379020	MSTRG.3645;AL:10:12162289-12164268:12165412:12162289-12169258:12169956:+
A5	IKBKG	-1.45621	0.233119	0.632378	0.067499	0.805116	0.0212931	ENST00000422680,ENST00000618670	ENST00000422680,ENST00000612051,ENST00000618670	MSTRG.36465;A5:X:154542452-154551988:154542387-154551988:+
AF	IKBKG	-1.45883	0.232509	0.630583	0.0675595	0.800188	0.0206974	ENST00000440286	ENST00000440286,ENST00000611071	MSTRG.36465;AF:X:154541199:154541391-154551988:154547847:154548089-154551988:+
AF	IKBKG	-1.40762	0.244726	0.672	0.065565	0.913456	0.0362006	ENST00000618670	ENST00000445622,ENST00000618670	MSTRG.36465;AF:X:154542244:154542452-154551988:154545927:154546190-154551988:+
AF	IKBKG	-1.67174	0.187919	0.627124	0.0549746	0.642364	0.00768223	ENST00000618670	ENST00000611176,ENST00000618670	MSTRG.36465;AF:X:154542244:154542452-154551988:154547642:154547745-154551988:+
AF	IKBKG	-1.40768	0.244711	0.624438	0.0719666	0.832102	0.0241767	ENST00000618670	ENST00000611071,ENST00000618670	MSTRG.36465;AF:X:154542244:154542452-154551988:154547847:154548089-154551988:+
AF	CMC4	-1.17599	0.308514	0.548821	0.105225	0.904548	0.0321327	ENST00000482244	ENST00000482244,ENST00000476116	MSTRG.36483;AF:X:155065789-155070694:155071136:155065789-155147660:155147937:-
A3	AL450998.2	-1.48224	0.227128	0.60184	0.0698208	0.738853	0.0137838	ENST00000623689	ENST00000453804,ENST00000623689	MSTRG.364;A3:1:15723353-15732387:15723287-15732387:-
A5	PRPF18	-2.15401	0.116018	0.730832	0.0276975	0.485972	0.00320523	ENST00000616949	ENST00000616949,ENST00000599378	MSTRG.3669;A5:10:13637187-13637997:13637094-13637997:+
A5	FAM107B	-1.64987	0.192075	0.536149	0.0671585	0.549341	0.00208915	ENST00000622567,ENST00000452706	ENST00000622567,ENST00000378465,ENST00000452706	MSTRG.3683;A5:10:14530515-14571763:14530515-14571924:-
AF	MEIG1	-1.53058	0.21641	0.716496	0.0531368	0.881373	0.0326628	ENST00000477770	ENST00000378240,ENST00000477770	MSTRG.3692;AF:10:14959439:14959557-14972513:14966439:14966606-14972513:+
SE	AL157895.1	-1.90292	0.149133	0.753514	0.0340551	0.653081	0.0115571	ENST00000431157	ENST00000451713,ENST00000431157	MSTRG.3737;SE:10:19722422-19724927:19724981-19728405:-
AF	ZEB1-AS1	-1.38701	0.249822	0.649835	0.069902	0.892833	0.0328099	ENST00000441257	ENST00000441257,ENST00000423714	MSTRG.3849;AF:10:31318540-31318896:31319027:31318540-31319515:31319881:-
AF	CREM	-1.62338	0.197231	0.782162	0.0425792	0.913591	0.0379397	ENST00000482646	ENST00000427847,ENST00000482646	MSTRG.3888;AF:10:35126873:35127193-35137782:35127457:35127567-35137782:+
AL	CREM	-1.33114	0.264176	0.676324	0.0701789	0.994447	0.0490454	ENST00000488741	ENST00000374728,ENST00000488741	MSTRG.3888;AL:10:35207051-35211254:35211433:35207051-35211656:35212955:+
SE	AGAP4	-2.56326	0.0770533	0.60972	0.0233237	0.254558	2.62249e-05	ENST00000618171,ENST00000492347	ENST00000618171,ENST00000311652,ENST00000492347	MSTRG.3980;SE:10:45841687-45844326:45844394-45846687:-
SE	NPY4R	-1.30003	0.272525	0.654363	0.0755807	0.982654	0.0469551	ENST00000374312	ENST00000612632,ENST00000374312	MSTRG.3994;SE:10:46462694-46463730:46463885-46465678:-
SE	NPY4R2	-1.3229	0.266362	0.645978	0.0750956	0.944777	0.0405696	ENST00000576178	ENST00000576178,ENST00000613306	MSTRG.4022;SE:10:47918942-47920738:47920893-47921929:+
AF	TMEM273	-1.56232	0.209649	0.765746	0.0467399	0.940365	0.0413243	ENST00000374156	ENST00000374156,ENST00000374148	MSTRG.4043;AF:10:49167962-49178188:49178401:49167962-49188294:49188391:-
AF	TMEM273	-1.55478	0.211237	0.74253	0.0492863	0.905341	0.0362699	ENST00000374156	ENST00000374156,ENST00000470884	MSTRG.4043;AF:10:49167962-49178188:49178401:49167962-49188294:49188585:-
AF	DKK1	1.21859	3.38241	0.582538	1.07986	10.5946	0.0364512	ENST00000494277	ENST00000494277,ENST00000476752	MSTRG.4080;AF:10:52315057:52315085-52316295:52315252:52315306-52316295:+
AF	PHYHIPL	-1.9993	0.13543	0.590488	0.0425687	0.430864	0.000709607	ENST00000373880	ENST00000373880,ENST00000373878	MSTRG.4102;AF:10:59176590:59176959-59234304:59177258:59177618-59234304:+
AL	RUFY2	-1.47465	0.228859	0.700435	0.0579905	0.90319	0.0352622	ENST00000463210	ENST00000466187,ENST00000463210	MSTRG.4153;AL:10:68341153:68341288-68346007:68343406:68345911-68346007:-
AL	RUFY2	-1.28132	0.277671	0.631195	0.0805853	0.956762	0.0423575	ENST00000463210	ENST00000473398,ENST00000463210	MSTRG.4153;AL:10:68341153:68341288-68346007:68345733:68345911-68346007:-
SE	STOX1	-1.62857	0.196209	0.652731	0.0545902	0.705221	0.0125952	ENST00000399165	ENST00000399165,ENST00000399162	MSTRG.4164;SE:10:68882110-68884260:68884459-68892589:+
SE	CCAR1	-1.99174	0.136458	0.560707	0.04547	0.409519	0.000382038	ENST00000543719,ENST00000539539,ENST00000536012	ENST00000543719,ENST00000539539,ENST00000543225,ENST00000536012	MSTRG.4166;SE:10:68737048-68740629:68740661-68742376:+
AF	KIF1BP	-1.26325	0.282733	0.559074	0.0945132	0.845788	0.0238497	ENST00000635779	ENST00000627949,ENST00000635779	MSTRG.4174;AF:10:68988796:68989258-69000424:68989481:68989629-69000424:+
AL	PPP3CB-AS1	-1.53582	0.215278	0.66283	0.0587217	0.789227	0.0204999	ENST00000610317	ENST00000610317,ENST00000593790	MSTRG.4266;AL:10:73504272-73504538:73504717:73504272-73519608:73519761:+
AF	KAT6B	-1.14111	0.319465	0.508827	0.117845	0.866039	0.024921	ENST00000287239	ENST00000372711,ENST00000287239	MSTRG.4300;AF:10:74826564:74826785-74838683:74827058:74827114-74838683:+
AL	ZNF503-AS1	-2.02211	0.132375	0.679002	0.0349816	0.500927	0.00290071	ENST00000528121	ENST00000531808,ENST00000528121	MSTRG.4308;AL:10:75358707-75360621:75360899:75358707-75373381:75373500:+
RI	ZNF503-AS1	-1.36147	0.256284	0.675158	0.068238	0.962536	0.0437457	ENST00000416398	ENST00000526759,ENST00000416398,ENST00000649714	MSTRG.4308;RI:10:75358510:75358707-75358939:75359049:+
AF	ZNF503-AS2	-1.49921	0.223307	0.70064	0.0565609	0.881634	0.0323735	ENST00000425916	ENST00000484411,ENST00000425916	MSTRG.4313;AF:10:75403054:75403351-75407255:75403876:75403946-75407255:+
AF	TMEM254	-1.54256	0.213834	0.769136	0.0473573	0.96553	0.0449021	ENST00000372275	ENST00000372275,ENST00000450179	MSTRG.4371;AF:10:80078682:80078786-80081841:80081723:80081741-80081841:+
AF	PAPSS2	-1.12369	0.325077	0.522472	0.11675	0.90514	0.0314981	ENST00000456849	ENST00000482258,ENST00000456849	MSTRG.4431;AF:10:87659719:87660008-87709196:87660984:87661053-87709196:+
AF	FAS	-2.0726	0.125858	0.740776	0.0294667	0.537565	0.00514397	ENST00000357339	ENST00000357339,ENST00000460510	MSTRG.4449;AF:10:88990778:88990906-89003029:88990960:88991356-89003029:+
AF	FAS	-1.52205	0.218265	0.588734	0.0688418	0.692014	0.0097298	ENST00000357339	ENST00000477270,ENST00000357339	MSTRG.4449;AF:10:88990778:88990906-89003029:88991020:88991212-89003029:+
AF	FAS	-1.44288	0.236246	0.639981	0.0673924	0.828165	0.0241603	ENST00000357339	ENST00000313771,ENST00000357339	MSTRG.4449;AF:10:88990778:88990906-89003029:88991288:88991626-89003029:+
AF	FAS	-2.03621	0.130523	0.67294	0.0349042	0.488083	0.00247944	ENST00000357339	ENST00000357339,ENST00000371857	MSTRG.4449;AF:10:88990778:88990906-89003029:88991431:88991626-89003029:+
AF	FAS	-1.49145	0.225046	0.585661	0.0714094	0.70923	0.0108775	ENST00000357339	ENST00000494799,ENST00000357339	MSTRG.4449;AF:10:88990778:88990906-89003029:88991443:88991626-89003029:+
AF	FAS	-1.47746	0.228217	0.580422	0.0731631	0.711877	0.0109126	ENST00000357339	ENST00000487314,ENST00000357339	MSTRG.4449;AF:10:88990778:88990906-89003029:88991448:88991626-89003029:+
SE	CYP2C18	-1.91532	0.147295	0.78235	0.031787	0.682535	0.0143587	ENST00000285979,ENST00000464755	ENST00000339022,ENST00000464755,ENST00000285979	MSTRG.4520;SE:10:94695077-94706784:94706960-94720396:+
SE	CYP2C18	-1.60825	0.200238	0.664525	0.0544379	0.736532	0.0155143	ENST00000464755,ENST00000371321	ENST00000645461,ENST00000371321,ENST00000464755	MSTRG.4520;SE:10:94781997-94820496:94820637-94842837:+
AF	ZNF518A	-1.87824	0.152859	0.778688	0.0332255	0.703253	0.0158628	ENST00000539666,ENST00000478086,ENST00000624776	ENST00000478086,ENST00000539666,ENST00000624776,ENST00000484770	MSTRG.4535;AF:10:96130056:96130118-96132586:96130679:96130822-96132586:+
SE	MMS19	-1.82603	0.161051	0.687173	0.0418832	0.619278	0.00787659	ENST00000434538	ENST00000434538,ENST00000444411	MSTRG.4562;SE:10:97459282-97459362:97459505-97459659:-
AL	SEC31B	-1.35368	0.258288	0.544579	0.0888295	0.751018	0.0129283	ENST00000533549	ENST00000370320,ENST00000533549	MSTRG.4610;AL:10:100516874:100516960-100526399:100523937:100524139-100526399:-
SE	PLA2G2D	-2.27475	0.102822	0.693454	0.0264131	0.400273	0.00103688	ENST00000375105	ENST00000375105,ENST00000617227	MSTRG.462;SE:1:20114259-20115507:20115613-20116333:-
AF	TRIM8	-1.42883	0.239589	0.625813	0.0702708	0.816883	0.0224211	ENST00000646349	ENST00000487927,ENST00000646349	MSTRG.4661;AF:10:102645697:102645821-102654653:102649212:102649278-102654653:+
A3	AL358790.1	-1.54905	0.21245	0.580331	0.0681204	0.662574	0.007602	ENST00000632794	ENST00000632794,ENST00000631443	MSTRG.4670;A3:10:102846141-102851508:102845941-102851508:-
AF	MXI1	-1.96163	0.14063	0.743567	0.0327455	0.603951	0.00833647	ENST00000239007	ENST00000442296,ENST00000239007	MSTRG.4717;AF:10:110225993:110226283-110228189:110227541:110227785-110228189:+
AF	MXI1	-1.7449	0.174663	0.784637	0.0375247	0.81299	0.0261601	ENST00000239007	ENST00000239007,ENST00000369612	MSTRG.4717;AF:10:110225993:110226283-110228189:110227679:110227882-110228189:+
AF	ACSL5	-1.57794	0.2064	0.585936	0.0654577	0.650819	0.00708084	ENST00000354655	ENST00000393081,ENST00000354655	MSTRG.4740;AF:10:112374018:112374269-112394918:112375265:112375542-112394918:+
AF	ACSL5	-1.47091	0.229717	0.641564	0.0653271	0.807782	0.0218661	ENST00000354655	ENST00000354273,ENST00000354655	MSTRG.4740;AF:10:112374018:112374269-112394918:112376199:112376448-112394918:+
A5	ATRNL1	-1.47901	0.227863	0.599721	0.0703381	0.738171	0.0136568	ENST00000609571,ENST00000527407,ENST00000355044	ENST00000609571,ENST00000355044,ENST00000526946,ENST00000527407	MSTRG.4773;A5:10:115094043-115120185:115093636-115120185:+
AF	PLPP4	-1.06544	0.344577	0.479652	0.134588	0.882201	0.0263327	ENST00000398250	ENST00000369073,ENST00000398250	MSTRG.4812;AF:10:120456954:120457361-120503818:120503579:120503604-120503818:+
AF	PLPP4	1.05962	2.88527	0.483486	1.11852	7.44268	0.0284068	ENST00000427079	ENST00000369073,ENST00000427079	MSTRG.4812;AF:10:120457222:120457361-120503818:120503579:120503604-120503818:+
AF	INPP5F	-1.15088	0.316358	0.50588	0.117374	0.852679	0.0229057	ENST00000650623	ENST00000650623,ENST00000649454	MSTRG.4813;AF:10:119726085:119726359-119751076:119726530:119726856-119751076:+
AL	FGFR2	-1.1607	0.313267	0.571829	0.102135	0.960853	0.0423769	ENST00000611527	ENST00000611527,ENST00000491111	MSTRG.4825;AL:10:121564324:121564579-121593709:121583302:121583574-121593709:-
AF	ATE1	-1.61448	0.198994	0.65145	0.0555041	0.713436	0.0132014	ENST00000369043	ENST00000369043,ENST00000540606	MSTRG.4826;AF:10:121924329-121927844:121928036:121924329-121928347:121928801:-
AF	TACC2	-1.15128	0.316231	0.543663	0.108953	0.917848	0.0342054	ENST00000515273,ENST00000515603	ENST00000515273,ENST00000474014,ENST00000515603	MSTRG.4834;AF:10:121989206:121989488-122021937:121994632:121994710-122021937:+
AF	TACC2	-1.26319	0.282751	0.539589	0.0981986	0.814149	0.0192313	ENST00000515273,ENST00000515603	ENST00000489754,ENST00000515273,ENST00000515603	MSTRG.4834;AF:10:121989206:121989488-122021937:122019748:122019881-122021937:+
A5	SCART1	-1.50919	0.221089	0.710569	0.0549198	0.890028	0.0336768	ENST00000488261	ENST00000640237,ENST00000488261	MSTRG.4942;A5:10:133464930-133465106:133464911-133465106:+
AF	GATD1	-1.41718	0.242396	0.632858	0.0701191	0.837946	0.0251342	ENST00000529362	ENST00000529362,ENST00000534603	MSTRG.4997;AF:11:775142-776680:777179:775142-777399:777483:-
MX	TSPAN4	-1.44219	0.236409	0.590014	0.0743778	0.751422	0.0145118	ENST00000525201	ENST00000409543,ENST00000525201	MSTRG.5010;MX:11:844186-847201:847300-862550:844186-850288:850367-862550:+
A3	CHID1	-1.86703	0.154581	0.567565	0.0508212	0.470186	0.00100348	ENST00000454838,ENST00000528581	ENST00000528426,ENST00000454838,ENST00000528581	MSTRG.5012;A3:11:903778-904706:903753-904706:-
AF	CHID1	-1.33514	0.263122	0.543279	0.0907228	0.763126	0.0139885	ENST00000528581	ENST00000533056,ENST00000449825,ENST00000528581	MSTRG.5012;AF:11:904859-910775:910810:904859-914745:915058:-
A3	TNNT3	-1.78364	0.168025	0.777668	0.0365951	0.771484	0.0218149	ENST00000492075	ENST00000397301,ENST00000278317,ENST00000492075	MSTRG.5038;A3:11:1926709-1929068:1926709-1929120:+
AF	CD81	-1.36656	0.254983	0.694796	0.0653282	0.99523	0.049201	ENST00000475945	ENST00000492627,ENST00000475945	MSTRG.5053;AF:11:2376177:2376357-2390412:2382460:2382550-2390412:+
AF	CD81	-1.26534	0.282144	0.558058	0.0945042	0.842346	0.0233661	ENST00000533417	ENST00000533417,ENST00000492627	MSTRG.5053;AF:11:2379156:2379206-2390412:2382460:2382550-2390412:+
AF	CD81	-1.43015	0.239273	0.590352	0.0752291	0.761031	0.0154126	ENST00000533417	ENST00000493525,ENST00000533417	MSTRG.5053;AF:11:2379156:2379206-2390412:2385666:2385806-2390412:+
AF	CD81	-1.40832	0.244554	0.681291	0.0643367	0.92959	0.0387218	ENST00000492252	ENST00000524805,ENST00000492252	MSTRG.5053;AF:11:2386086:2386639-2390412:2390103:2390183-2390412:+
AF	PGAP2	-1.20889	0.298528	0.525557	0.106569	0.836257	0.0214362	ENST00000396993	ENST00000396993,ENST00000465307	MSTRG.5093;AF:11:3797902:3797982-3808294:3808010:3808087-3808294:+
AF	PGAP2	-1.31088	0.269583	0.520777	0.0971418	0.748134	0.0118306	ENST00000396993	ENST00000396993,ENST00000495026	MSTRG.5093;AF:11:3797902:3797982-3808294:3808056:3808087-3808294:+
AF	PGAP2	-1.65993	0.190152	0.534125	0.0667502	0.541688	0.00188514	ENST00000485602	ENST00000485602,ENST00000465307	MSTRG.5093;AF:11:3797941:3797982-3808294:3808010:3808087-3808294:+
AF	PGAP2	-1.10339	0.331744	0.553979	0.11201	0.982542	0.0463979	ENST00000485602	ENST00000485602,ENST00000495026	MSTRG.5093;AF:11:3797941:3797982-3808294:3808056:3808087-3808294:+
AF	PGAP2	-1.40752	0.244751	0.688535	0.0634807	0.94364	0.0409322	ENST00000532017	ENST00000532017,ENST00000465307	MSTRG.5093;AF:11:3797989:3798100-3808294:3808010:3808087-3808294:+
AF	STIM1	-2.15122	0.116342	0.771755	0.025634	0.528024	0.00531253	ENST00000616714	ENST00000616714,ENST00000532990	MSTRG.5095;AF:11:3855703:3856409-3967552:3947343:3947724-3967552:+
SE	RRM1	-1.75046	0.173694	0.783597	0.0373926	0.806832	0.0254909	ENST00000300738,ENST00000526350	ENST00000532710,ENST00000526350,ENST00000300738	MSTRG.5103;SE:11:4095031-4101993:4102081-4106046:+
A3	STK33	-1.61289	0.199311	0.761207	0.0448324	0.886079	0.0341026	ENST00000396672	ENST00000396672,ENST00000418597	MSTRG.5222;A3:11:8475066-8593744:8474816-8593744:-
AF	STK33	-1.681	0.186187	0.651741	0.0519022	0.667901	0.00990144	ENST00000526360	ENST00000422559,ENST00000526360	MSTRG.5222;AF:11:8480614-8565710:8565911:8480614-8594083:8594160:-
AF	STK33	-1.76336	0.171467	0.658382	0.0471808	0.623156	0.00739906	ENST00000431279	ENST00000431279,ENST00000422559	MSTRG.5222;AF:11:8480614-8593744:8593969:8480614-8594083:8594160:-
SE	ST5	-2.18037	0.113	0.698297	0.0287532	0.444088	0.00179378	ENST00000530438,ENST00000533425,ENST00000527510	ENST00000527510,ENST00000533425,ENST00000530438,ENST00000528527	MSTRG.5230;SE:11:8726209-8750621:8750725-8810517:-
AL	DKK3	-1.51806	0.219136	0.541721	0.0757879	0.633617	0.00507396	ENST00000530694	ENST00000533900,ENST00000530694	MSTRG.5285;AL:11:12001675:12001875-12002300:12001904:12002202-12002300:-
AF	MICAL2	-1.68389	0.18565	0.799606	0.038732	0.889859	0.035213	ENST00000531732	ENST00000531732,ENST00000530823	MSTRG.5286;AF:11:12110605:12110726-12138390:12116696:12116916-12138390:+
AF	MICAL2	-1.41124	0.243842	0.52075	0.0878709	0.676661	0.00672816	ENST00000527546	ENST00000527546,ENST00000524685	MSTRG.5286;AF:11:12138388:12138464-12162079:12161443:12161576-12162079:+
AF	HNRNPR	-1.56108	0.20991	0.689452	0.0543463	0.810766	0.0235601	ENST00000476451	ENST00000476451,ENST00000463552	MSTRG.528;AF:1:23337861-23338063:23338135:23337861-23338490:23338549:-
AF	TEAD1	-1.55082	0.212074	0.651863	0.0591046	0.760948	0.017357	ENST00000638666	ENST00000525312,ENST00000638666	MSTRG.5292;AF:11:12764233:12764434-12862250:12828121:12828335-12862250:+
AF	RRAS2	1.32897	3.77717	0.541569	1.30672	10.9182	0.0141303	ENST00000531421	ENST00000531421,ENST00000531807	MSTRG.5311;AF:11:14295855-14337001:14337166:14295855-14341810:14342094:-
A3	CALCA	-1.54201	0.213951	0.764041	0.0478587	0.956459	0.0435673	ENST00000494746	ENST00000494746,ENST00000486207,ENST00000361010	MSTRG.5319;A3:11:14968997-14969935:14967854-14969935:-
SE	NAV2	1.21515	3.3708	0.56179	1.12082	10.1375	0.0305415	ENST00000396085,ENST00000396087	ENST00000533917,ENST00000396085,ENST00000349880,ENST00000360655,ENST00000396087	MSTRG.5378;SE:11:20080209-20082592:20082600-20083007:+
SE	NELL1	-2.21896	0.108722	0.689344	0.0281545	0.419846	0.00128665	ENST00000325319,ENST00000298925,ENST00000357134	ENST00000325319,ENST00000357134,ENST00000298925,ENST00000532434	MSTRG.5392;SE:11:21370948-21534374:21534514-21560189:+
AL	ELP4	-1.31199	0.269283	0.540669	0.0933236	0.777011	0.0152406	ENST00000638347	ENST00000638347,ENST00000638917	MSTRG.5449;AL:11:31650221-31719473:31719957:31650221-31783393:31784362:+
SE	ELP4	-1.15763	0.31423	0.576497	0.101515	0.972663	0.0446386	ENST00000640790	ENST00000638376,ENST00000640790	MSTRG.5449;SE:11:31539783-31573587:31573624-31580683:+
SE	EIF3M	-1.79624	0.165921	0.788878	0.0353514	0.778746	0.0227887	ENST00000531921	ENST00000524711,ENST00000531921	MSTRG.5459;SE:11:32587144-32588594:32588732-32589547:+
AF	GALE	-1.58682	0.204575	0.699389	0.0519437	0.805701	0.0232765	ENST00000374497	ENST00000374497,ENST00000466250	MSTRG.545;AF:1:23799436-23800387:23800402:23799436-23800712:23800761:-
AF	TCP11L1	-1.14448	0.318389	0.571149	0.103943	0.975261	0.045089	ENST00000527661	ENST00000528898,ENST00000527661	MSTRG.5466;AF:11:33039572:33039792-33043750:33040028:33040387-33043750:+
AF	EHF	1.19024	3.28787	0.583907	1.04687	10.3261	0.0415091	ENST00000530286	ENST00000529161,ENST00000530286	MSTRG.5491;AF:11:34622053:34622189-34642628:34642177:34642348-34642628:+
AF	EHF	-1.58358	0.205238	0.743359	0.047809	0.881061	0.0331461	ENST00000533754	ENST00000529527,ENST00000533754	MSTRG.5491;AF:11:34622203:34622416-34642628:34624260:34624317-34642628:+
AF	EHF	-1.73023	0.177244	0.79812	0.0370861	0.847097	0.030168	ENST00000533754	ENST00000531728,ENST00000533754	MSTRG.5491;AF:11:34622203:34622416-34642628:34624266:34624317-34642628:+
AF	EHF	-1.25375	0.285432	0.619247	0.0848006	0.960743	0.0429047	ENST00000533754	ENST00000525253,ENST00000533754	MSTRG.5491;AF:11:34622203:34622416-34642628:34624276:34624317-34642628:+
AF	EHF	-1.80153	0.165046	0.672247	0.0441964	0.616342	0.00736509	ENST00000533754	ENST00000529161,ENST00000533754	MSTRG.5491;AF:11:34622203:34622416-34642628:34642177:34642348-34642628:+
AF	CD82	-1.84792	0.157564	0.565417	0.0520205	0.477245	0.00108216	ENST00000526958	ENST00000526958,ENST00000342935	MSTRG.5549;AF:11:44564427:44564502-44587475:44565601:44565736-44587475:+
AF	CD82	-1.86735	0.154533	0.587416	0.0488665	0.488687	0.00147826	ENST00000526958	ENST00000526958,ENST00000525210	MSTRG.5549;AF:11:44564427:44564502-44587475:44565663:44565736-44587475:+
AF	CD82	-2.26205	0.104137	0.795513	0.021901	0.495162	0.00446201	ENST00000526958	ENST00000526958,ENST00000525898	MSTRG.5549;AF:11:44564427:44564502-44587475:44565667:44565736-44587475:+
AF	CD82	-1.78435	0.167906	0.570613	0.0548732	0.513776	0.00176556	ENST00000526958	ENST00000526958,ENST00000524704	MSTRG.5549;AF:11:44564427:44564502-44587475:44565723:44566000-44587475:+
AL	PRDM11	-1.6525	0.19157	0.57635	0.0619065	0.592812	0.00414137	ENST00000424263	ENST00000424263,ENST00000528980	MSTRG.5555;AL:11:45219757-45224217:45225087:45219757-45225995:45226183:+
AL	GRHL3	-1.41073	0.243964	0.713936	0.0602036	0.988622	0.0481557	ENST00000528064,ENST00000236255	ENST00000236255,ENST00000350501,ENST00000528064	MSTRG.556;AL:1:24350122-24354374:24354488:24350122-24364185:24364482:+
AF	DGKZ	-1.38481	0.250371	0.672732	0.0669813	0.935868	0.0395433	ENST00000531879	ENST00000531879,ENST00000534215	MSTRG.5576;AF:11:46345432:46345585-46367291:46361607:46361963-46367291:+
A3	ACP2	-1.82438	0.161318	0.678819	0.0426452	0.610231	0.00719726	ENST00000531547	ENST00000529663,ENST00000531547	MSTRG.5606;A3:11:47245427-47245682:47245394-47245682:-
SE	ACP2	-2.04419	0.129485	0.793499	0.0273397	0.613265	0.00999021	ENST00000531547	ENST00000529444,ENST00000531547	MSTRG.5606;SE:11:47244867-47245305:47245427-47245682:-
A5	KBTBD4	-1.40444	0.245505	0.672824	0.0656677	0.917845	0.0368541	ENST00000395288	ENST00000395288,ENST00000529946	MSTRG.5621;A5:11:47578028-47578828:47578028-47578912:-
AF	PRG2	-1.03659	0.354663	0.514733	0.129323	0.972653	0.0440271	ENST00000395123	ENST00000528187,ENST00000395123	MSTRG.5652;AF:11:57426652-57426886:57426945:57426652-57427062:57427100:-
AF	PRG2	-1.02966	0.357129	0.51574	0.129965	0.98135	0.0458831	ENST00000395123	ENST00000525474,ENST00000395123	MSTRG.5652;AF:11:57426652-57426886:57426945:57426652-57427372:57427420:-
AF	PRG2	-1.02397	0.359165	0.5208	0.129416	0.99678	0.0492805	ENST00000395123	ENST00000532795,ENST00000395123	MSTRG.5652;AF:11:57426652-57426886:57426945:57426652-57427408:57427456:-
AF	SLC43A1	-1.84757	0.15762	0.643597	0.0446458	0.55647	0.00409575	ENST00000528450	ENST00000528450,ENST00000524995	MSTRG.5653;AF:11:57514124-57514781:57514885:57514124-57515444:57515780:-
AF	RSRP1	-1.58473	0.205004	0.799056	0.0428158	0.981567	0.0473397	ENST00000568701	ENST00000568701,ENST00000568996	MSTRG.573;AF:1:25247029-25267740:25267915:25247029-25338069:25338213:-
AF	INTS5	1.17837	3.24906	0.540969	1.12534	9.38062	0.0293873	ENST00000526490	ENST00000526490,ENST00000528862	MSTRG.5774;AF:11:62669803-62669882:62670685:62669803-62672127:62672255:-
AF	MARK2	-1.79661	0.16586	0.798582	0.0346726	0.793405	0.0244646	ENST00000350490	ENST00000350490,ENST00000509502	MSTRG.5814;AF:11:63839093:63839560-63895159:63888547:63888964-63895159:+
AF	NAA40	-1.54057	0.214258	0.687146	0.0557233	0.823829	0.0249621	ENST00000536939	ENST00000536939,ENST00000542163	MSTRG.5817;AF:11:63938994:63939102-63945840:63939248:63939534-63945840:+
A5	GPR137	-1.51703	0.219361	0.690124	0.0567186	0.848389	0.0279344	ENST00000535675	ENST00000535675,ENST00000543383	MSTRG.5834;A5:11:64285607-64286510:64285564-64286510:+
A3	RASGRP2	-1.46695	0.230628	0.697104	0.0588215	0.904249	0.0353481	ENST00000445445	ENST00000445445,ENST00000441258	MSTRG.5846;A3:11:64740449-64740948:64740446-64740948:-
AF	RASGRP2	-1.51386	0.220059	0.524766	0.0786788	0.61549	0.00391628	ENST00000394432	ENST00000394432,ENST00000441258	MSTRG.5846;AF:11:64742937-64744003:64744178:64742937-64744742:64744831:-
A5	SELENON	-1.34937	0.259404	0.619959	0.0769603	0.874353	0.0295146	ENST00000494537	ENST00000494537,ENST00000354177	MSTRG.584;A5:1:25813663-25813881:25813641-25813881:+
A5	SELENON	-1.29066	0.275089	0.636645	0.0789878	0.958046	0.0426333	ENST00000374301	ENST00000528624,ENST00000374301,ENST00000525713	MSTRG.584;A5:1:25820414-25823019:25820349-25823019:+
AF	SELENON	-1.21719	0.29606	0.557499	0.099274	0.882923	0.0290126	ENST00000374301	ENST00000526158,ENST00000374301	MSTRG.584;AF:1:25820193:25820414-25823019:25820443:25820659-25823019:+
AF	FAU	-1.40456	0.245475	0.698199	0.062474	0.964531	0.0442529	ENST00000526060	ENST00000526060,ENST00000294256	MSTRG.5878;AF:11:65133618-65134254:65134429:65133618-65134456:65134532:-
AF	MAP3K11	-1.79971	0.165347	0.609699	0.050052	0.546228	0.00315931	ENST00000530153	ENST00000529839,ENST00000530153	MSTRG.5900;AF:11:65608448-65610812:65611301:65608448-65614010:65614248:-
AF	BANF1	-1.5905	0.203824	0.655963	0.0563506	0.737245	0.015322	ENST00000524663	ENST00000524663,ENST00000528648	MSTRG.5926;AF:11:66002316:66002513-66003626:66003236:66003329-66003626:+
RI	CARNS1	-1.54503	0.213305	0.770002	0.0471601	0.964779	0.0447998	ENST00000307823,ENST00000445895,ENST00000531388	ENST00000445895,ENST00000531040,ENST00000307823,ENST00000531388	MSTRG.5992;RI:11:67420609:67420677-67420756:67420840:+
AF	FOLR2	-1.22859	0.292706	0.600503	0.0902156	0.949687	0.0407632	ENST00000454954	ENST00000538353,ENST00000454954	MSTRG.6100;AF:11:72216781:72216925-72220870:72218538:72218734-72220870:+
SE	CLPB	-1.60137	0.20162	0.715442	0.0496075	0.819441	0.0252016	ENST00000538021	ENST00000543042,ENST00000538021	MSTRG.6113;SE:11:72301964-72302304:72302373-72307199:-
A3	P2RY6	-1.12951	0.323192	0.507231	0.119593	0.873406	0.0259597	ENST00000540342,ENST00000349767	ENST00000540342,ENST00000542092,ENST00000349767	MSTRG.6137;A3:11:73264649-73272307:73264649-73272340:+
A5	DHDDS	-2.05204	0.128473	0.699397	0.03262	0.505988	0.00334617	ENST00000525546	ENST00000525546,ENST00000528557	MSTRG.614;A5:1:26432641-26432891:26432492-26432891:+
AF	DHDDS	-1.9245	0.145949	0.755148	0.0332215	0.641188	0.0108187	ENST00000374186	ENST00000529688,ENST00000374186	MSTRG.614;AF:1:26432329:26432376-26432891:26432398:26432518-26432891:+
A3	PAAF1	-1.20909	0.298469	0.582841	0.0952324	0.935438	0.0380354	ENST00000536003	ENST00000544552,ENST00000536003,ENST00000543814	MSTRG.6155;A3:11:73878819-73887031:73878819-73887040:+
AF	SPCS2	-1.6018	0.201534	0.775569	0.0440741	0.921541	0.038893	ENST00000527290	ENST00000527290,ENST00000526883	MSTRG.6191;AF:11:74949271:74949399-74965034:74949524:74949649-74965034:+
A5	GVQW3	-1.14096	0.319512	0.580403	0.102435	0.996614	0.0493209	ENST00000529331	ENST00000529331,ENST00000321844	MSTRG.6230;A5:11:76382293-76403660:76382210-76403660:+
AF	TSKU	-1.46137	0.231918	0.629454	0.067537	0.796392	0.0202519	ENST00000533752	ENST00000527881,ENST00000533752	MSTRG.6242;AF:11:76782251:76782433-76795609:76791752:76792769-76795609:+
AL	CCDC90B	-1.28569	0.276459	0.634694	0.0796853	0.959142	0.0427965	ENST00000527495	ENST00000534753,ENST00000527495	MSTRG.6312;AL:11:83261730:83261966-83273647:83265890:83265979-83273647:-
A5	CREBZF	-1.3899	0.249101	0.596914	0.0773183	0.802545	0.0198871	ENST00000531515	ENST00000534224,ENST00000531515	MSTRG.6334;A5:11:85663601-85682717:85663601-85682857:-
AF	CREBZF	-1.97739	0.138429	0.672309	0.0370645	0.51701	0.00326947	ENST00000260058	ENST00000534224,ENST00000260058	MSTRG.6334;AF:11:85663601-85663815:85664653:85663601-85682857:85682908:-
AF	CREBZF	1.1829	3.26382	0.567717	1.07272	9.93043	0.0371961	ENST00000525639	ENST00000525639,ENST00000531515	MSTRG.6334;AF:11:85663601-85663815:85665102:85663601-85682717:85682863:-
AF	C11orf54	-1.9299	0.145162	0.720173	0.0353868	0.595477	0.00736703	ENST00000530620	ENST00000530620,ENST00000526335	MSTRG.6409;AF:11:93741670:93741728-93750346:93746485:93747448-93750346:+
AF	FAM76B	-1.74788	0.174143	0.711889	0.0431463	0.702855	0.0140778	ENST00000536839	ENST00000542135,ENST00000536839	MSTRG.6432;AF:11:95788563-95789392:95789561:95788563-95789683:95789816:-
SE	CEP57	-1.10368	0.331649	0.506834	0.122818	0.895565	0.0294366	ENST00000325486,ENST00000535224	ENST00000537093,ENST00000325486,ENST00000535224	MSTRG.6433;SE:11:95818904-95821871:95821978-95827786:+
AF	TMEM123	-1.84358	0.158249	0.700108	0.0401245	0.624129	0.00845633	ENST00000526676	ENST00000525577,ENST00000526676	MSTRG.6463;AF:11:102448868-102452194:102452355:102448868-102470174:102470384:-
AF	TMEM123	-1.29258	0.274561	0.626124	0.0804788	0.936691	0.038978	ENST00000529492	ENST00000525577,ENST00000529492	MSTRG.6463;AF:11:102448868-102452524:102452552:102448868-102470174:102470384:-
A3	WTAPP1	-1.06322	0.345341	0.496173	0.130589	0.913254	0.0321255	ENST00000371455,ENST00000525739	ENST00000371455,ENST00000544704,ENST00000525739	MSTRG.6472;A3:11:102830810-102831468:102830810-102831507:+
A5	CASP17P	-1.79568	0.166014	0.790078	0.0352882	0.781018	0.0230388	ENST00000531091	ENST00000532441,ENST00000531091	MSTRG.6495;A5:11:104905557-104906450:104905557-104906977:-
AF	CASP17P	-1.36925	0.254297	0.603673	0.0778922	0.830212	0.0233169	ENST00000530264	ENST00000530264,ENST00000531371	MSTRG.6495;AF:11:104909008-104918113:104918143:104909008-104918931:104919073:-
AF	CASP17P	-1.3369	0.262659	0.657282	0.0724292	0.952516	0.0419537	ENST00000531091	ENST00000531371,ENST00000531091	MSTRG.6495;AF:11:104909008-104918113:104918158:104909008-104918931:104919073:-
AF	ATM	-1.39389	0.248108	0.612292	0.0747234	0.823804	0.0228151	ENST00000278616	ENST00000278616,ENST00000526567	MSTRG.6530;AF:11:108222832:108223186-108227595:108223529:108223686-108227595:+
AF	ALG9	-1.47342	0.229142	0.70012	0.0580979	0.903748	0.0353333	ENST00000398006	ENST00000398006,ENST00000614444	MSTRG.6569;AF:11:111870370-111870775:111871301:111870370-111871352:111871533:-
AF	CRYAB	-1.34399	0.260802	0.65592	0.0721093	0.943261	0.0404603	ENST00000533280	ENST00000533971,ENST00000533280	MSTRG.6573;AF:11:111910449-111910671:111910744:111910449-111911524:111911816:-
AL	PIH1D2	-1.1818	0.306728	0.597631	0.0950711	0.989594	0.0479889	ENST00000431456	ENST00000431456,ENST00000525072	MSTRG.6588;AL:11:112064013:112064221-112070436:112067930:112068005-112070436:-
MX	SDHD	-1.38745	0.249712	0.538126	0.0869734	0.716957	0.00992895	ENST00000528048	ENST00000525291,ENST00000528048	MSTRG.6591;MX:11:112086959-112087857:112087973-112094805:112086959-112088867:112089011-112094805:+
AF	C1orf159	-1.57548	0.206907	0.722685	0.0501909	0.852956	0.0292544	ENST00000442117,ENST00000427787	ENST00000427787,ENST00000475119,ENST00000442117	MSTRG.65;AF:1:1092103-1092566:1092813:1092103-1116060:1116361:-
AL	RBM7	-1.56713	0.208644	0.785555	0.0447446	0.972907	0.0460507	ENST00000544347	ENST00000539333,ENST00000544347	MSTRG.6621;AL:11:114440739-114443856:114443932:114440739-114445979:114446357:+
AF	CADM1	-1.72338	0.178461	0.580958	0.0571521	0.557259	0.0030126	ENST00000331581	ENST00000543249,ENST00000331581	MSTRG.6624;AF:11:115240420-115504271:115504565:115240420-115504883:115504957:-
AF	TAGLN	-1.8984	0.149808	0.758641	0.0338671	0.66266	0.0123364	ENST00000529792	ENST00000529792,ENST00000530649	MSTRG.6644;AF:11:117200255:117200342-117203002:117201750:117201941-117203002:+
AF	FXYD2	-1.39808	0.247071	0.642911	0.0700768	0.8711	0.0296593	ENST00000584394	ENST00000584394,ENST00000527717	MSTRG.6658;AF:11:117842781-117876592:117876664:117842781-117877299:117877486:-
AF	PHLDB1	-1.29407	0.274154	0.610647	0.0828344	0.907356	0.0340759	ENST00000532517	ENST00000614369,ENST00000532517	MSTRG.6687;AF:11:118626930:118628650-118631207:118629979:118630082-118631207:+
SE	HMBS	-1.37735	0.252247	0.65781	0.0694859	0.915702	0.0362744	ENST00000442944,ENST00000650101	ENST00000650101,ENST00000536185,ENST00000442944	MSTRG.6715;SE:11:119088707-119089100:119089131-119089217:+
SE	DPAGT1	-1.10937	0.329768	0.547706	0.11272	0.964753	0.0428182	ENST00000640747	ENST00000640747,ENST00000481084	MSTRG.6716;SE:11:119100408-119100630:119100827-119101018:-
A3	C2CD2L	-1.13065	0.322822	0.559446	0.107835	0.966418	0.0432774	ENST00000527854	ENST00000529885,ENST00000527854	MSTRG.6717;A3:11:119107126-119107375:119107126-119107513:+
RI	PDZD3	-1.16592	0.311635	0.564272	0.103119	0.941792	0.0388054	ENST00000531114	ENST00000527028,ENST00000531114	MSTRG.6721;RI:11:119185475:119185510-119185849:119185952:+
AF	THY1	1.24071	3.45808	0.523258	1.24004	9.64348	0.0177336	ENST00000528522	ENST00000532974,ENST00000528522	MSTRG.6734;AF:11:119420929-119421611:119422562:119420929-119423113:119423199:-
AL	EYA3	-1.64093	0.193799	0.682134	0.0508999	0.737878	0.0161464	ENST00000540618,ENST00000436342	ENST00000540618,ENST00000436342,ENST00000373863	MSTRG.673;AL:1:27970347:27974546-27978374:27977273:27977389-27978374:-
AF	MIR100HG	1.33892	3.81491	0.54631	1.30757	11.1302	0.0142525	ENST00000524376	ENST00000524376,ENST00000532315	MSTRG.6756;AF:11:122091719-122100374:122100447:122091719-122105071:122105942:-
A3	ZNF202	-1.64549	0.192918	0.713488	0.0476486	0.781077	0.0210959	ENST00000529250,ENST00000525391	ENST00000530393,ENST00000529250,ENST00000525391	MSTRG.6778;A3:11:123740232-123740417:123740192-123740417:-
AF	ROBO3	-1.48221	0.227136	0.630334	0.0660306	0.781317	0.0186998	ENST00000527196	ENST00000527196,ENST00000526551	MSTRG.6794;AF:11:124876121:124876460-124877161:124876826:124876932-124877161:+
AF	ROBO3	-1.25355	0.285489	0.635305	0.0821895	0.991658	0.0484785	ENST00000527196	ENST00000525482,ENST00000527196	MSTRG.6794;AF:11:124876121:124876460-124877161:124876842:124876932-124877161:+
A5	TMEM218	-1.33767	0.262456	0.589428	0.0826675	0.833258	0.0232418	ENST00000279968	ENST00000279968,ENST00000529609	MSTRG.6800;A5:11:125102351-125102637:125102351-125102734:-
AL	TP53AIP1	-1.31109	0.269526	0.54534	0.0925565	0.784865	0.0162092	ENST00000458238	ENST00000530777,ENST00000458238	MSTRG.6855;AL:11:128934731:128935044-128936538:128935591:128935700-128936538:-
AF	NTM	-1.17529	0.308729	0.581585	0.0987486	0.965213	0.043296	ENST00000539799,ENST00000427481	ENST00000539799,ENST00000427481,ENST00000474900	MSTRG.6882;AF:11:132146275:132146514-132212022:132211757:132211859-132212022:+
AF	DYRK4	-1.27923	0.278251	0.637668	0.0797358	0.971004	0.0448447	ENST00000539701	ENST00000539701,ENST00000538520	MSTRG.6998;AF:12:4562210:4562283-4567955:4567317:4567383-4567955:+
SE	DYRK4	-1.27923	0.278251	0.637668	0.0797358	0.971004	0.0448447	ENST00000539701	ENST00000539701,ENST00000538520	MSTRG.6998;SE:12:4573356-4580824:4580977-4588937:+
AF	CD9	-1.66344	0.189487	0.569708	0.0620358	0.578782	0.0035025	ENST00000642746	ENST00000481267,ENST00000642746	MSTRG.7013;AF:12:6199841:6200072-6225426:6224986:6225213-6225426:+
AL	VAMP1	-1.20027	0.301112	0.566846	0.0991351	0.914593	0.0342208	ENST00000535180	ENST00000535180,ENST00000396308	MSTRG.7024;AL:12:6462677:6462969-6464890:6463860:6464486-6464890:-
RI	PIANP	-1.09643	0.334062	0.547949	0.114133	0.977783	0.0453959	ENST00000534837	ENST00000534837,ENST00000320591,ENST00000540656	MSTRG.7036;RI:12:6693792:6695057-6695430:6695651:-
SE	CD163L1	-1.83608	0.159442	0.777965	0.0347054	0.732499	0.0182699	ENST00000537626	ENST00000542280,ENST00000537626	MSTRG.7082;SE:12:7479996-7482643:7482762-7482966:-
MX	MECR	-1.88021	0.152558	0.760723	0.0343484	0.677583	0.0134505	ENST00000463052,ENST00000489248	ENST00000463052,ENST00000482610,ENST00000489248	MSTRG.708;MX:1:29220921-29223140:29223260-29230731:29220921-29230355:29230406-29230731:-
A5	NECAP1	-1.21342	0.297178	0.588458	0.0937821	0.9417	0.0392037	ENST00000640648	ENST00000638787,ENST00000640648	MSTRG.7095;A5:12:8092784-8092872:8090299-8092872:+
RI	NECAP1	-1.87674	0.153088	0.774818	0.0335286	0.698984	0.015428	ENST00000537796	ENST00000639071,ENST00000537796	MSTRG.7095;RI:12:8091769:8091850-8092676:8093055:+
RI	NECAP1	-1.73656	0.176125	0.737644	0.0414893	0.74766	0.0185626	ENST00000537796	ENST00000545807,ENST00000640099,ENST00000537796	MSTRG.7095;RI:12:8091769:8092784-8092872:8093055:+
AF	CLEC2D	-1.57105	0.207826	0.623496	0.061232	0.705376	0.0117438	ENST00000487752	ENST00000487752,ENST00000444971	MSTRG.7143;AF:12:9668637:9668795-9680923:9669717:9669795-9680923:+
A3	CLEC12B	-1.72115	0.178861	0.794696	0.0376763	0.849104	0.0303269	ENST00000544853,ENST00000396502,ENST00000338896	ENST00000539155,ENST00000338896,ENST00000544853,ENST00000396502	MSTRG.7155;A3:12:10012883-10014523:10012883-10014531:+
AF	BCL2L14	-1.22069	0.295026	0.601253	0.0907974	0.958622	0.0423314	ENST00000308721	ENST00000396367,ENST00000266434,ENST00000308721	MSTRG.7206;AF:12:12070939:12071137-12079299:12071468:12071655-12079299:+
MX	BCL2L14	-1.35975	0.256724	0.55222	0.0869792	0.757735	0.0138034	ENST00000464885	ENST00000464885,ENST00000461264	MSTRG.7206;MX:12:12051847-12072225:12072499-12079299:12051847-12077706:12077978-12079299:+
SE	BCL2L14	0.972343	2.64413	0.48922	1.01358	6.89777	0.046863	ENST00000461264	ENST00000461264,ENST00000589718	MSTRG.7206;SE:12:12051847-12077706:12077978-12079299:+
AF	ATF7IP	-2.00013	0.135317	0.77599	0.0295685	0.619266	0.00995111	ENST00000536444	ENST00000536444,ENST00000544627	MSTRG.7244;AF:12:14365729:14365827-14423909:14385064:14385400-14423909:+
AF	ATF7IP	-1.93919	0.14382	0.786248	0.0308009	0.671544	0.0136483	ENST00000536444	ENST00000536444,ENST00000541654	MSTRG.7244;AF:12:14365729:14365827-14423909:14385316:14385400-14423909:+
AF	ATF7IP	-1.88735	0.151472	0.788181	0.0323171	0.709961	0.01664	ENST00000536444	ENST00000536444,ENST00000542991	MSTRG.7244;AF:12:14365729:14365827-14423909:14394863:14395252-14423909:+
AF	EPS8	-1.5322	0.21606	0.619316	0.0641817	0.72734	0.0133603	ENST00000543612	ENST00000543363,ENST00000543612	MSTRG.7268;AF:12:15682972-15712853:15712993:15682972-15780579:15780727:-
AF	EPS8	-1.29759	0.273189	0.648478	0.076644	0.973755	0.045395	ENST00000543612	ENST00000644374,ENST00000543612,ENST00000646123	MSTRG.7268;AF:12:15682972-15712853:15712993:15682972-15789161:15789388:-
AF	MGST1	-1.56288	0.209532	0.565327	0.06919	0.634538	0.00570004	ENST00000539036	ENST00000539036,ENST00000538885	MSTRG.7277;AF:12:16347652:16347710-16354231:16350746:16350799-16354231:+
AF	MGST1	-1.75396	0.173087	0.633691	0.0499879	0.599325	0.00564273	ENST00000539036	ENST00000539036,ENST00000396207	MSTRG.7277;AF:12:16347652:16347710-16354231:16353417:16353467-16354231:+
AF	LMO3	-1.34106	0.261568	0.655352	0.0724015	0.944976	0.0407246	ENST00000538020	ENST00000538020,ENST00000541589	MSTRG.7280;AF:12:16600868-16601855:16602293:16600868-16607936:16608027:-
AF	LMO3	-1.0657	0.344488	0.539438	0.119675	0.991618	0.0482037	ENST00000538020	ENST00000538020,ENST00000544276	MSTRG.7280;AF:12:16600868-16601855:16602293:16600868-16607936:16608088:-
AF	LMO3	-1.1348	0.321485	0.526678	0.114512	0.902547	0.0311896	ENST00000538020	ENST00000538020,ENST00000537568	MSTRG.7280;AF:12:16600868-16601855:16602293:16600868-16609734:16610089:-
AF	LMO3	-1.27512	0.279398	0.55146	0.0948026	0.82343	0.0207634	ENST00000545436	ENST00000544754,ENST00000545436	MSTRG.7280;AF:12:16600868-16604592:16604849:16600868-16607936:16608000:-
AF	LMO3	-1.77516	0.169457	0.762543	0.0380172	0.755329	0.019915	ENST00000545436	ENST00000541589,ENST00000545436	MSTRG.7280;AF:12:16600868-16604592:16604849:16600868-16607936:16608027:-
AF	LMO3	-1.42934	0.239466	0.570853	0.0782227	0.733086	0.0122842	ENST00000545436	ENST00000544276,ENST00000545436	MSTRG.7280;AF:12:16600868-16604592:16604849:16600868-16607936:16608088:-
AF	LMO3	-1.46966	0.230004	0.535412	0.0805364	0.65687	0.00605278	ENST00000545436	ENST00000537568,ENST00000545436	MSTRG.7280;AF:12:16600868-16604592:16604849:16600868-16609734:16610089:-
AF	LMO3	-1.63351	0.195244	0.719473	0.0476608	0.799824	0.0231822	ENST00000539232	ENST00000539232,ENST00000541589	MSTRG.7280;AF:12:16600868-16605625:16605913:16600868-16607936:16608027:-
AF	LMO3	-1.07997	0.339607	0.530927	0.119964	0.961397	0.0419402	ENST00000539232	ENST00000539232,ENST00000544276	MSTRG.7280;AF:12:16600868-16605625:16605913:16600868-16607936:16608088:-
AF	LMO3	-1.61495	0.198901	0.782186	0.0429377	0.921371	0.0389551	ENST00000453727	ENST00000453727,ENST00000537757	MSTRG.7280;AF:12:16606132-16606339:16606440:16606132-16607305:16607389:-
AF	LMO3	-2.04601	0.12925	0.784104	0.027797	0.60098	0.00907118	ENST00000453727	ENST00000453727,ENST00000441439	MSTRG.7280;AF:12:16606132-16606339:16606440:16606132-16607936:16608135:-
AF	LMO3	-1.42065	0.241558	0.671972	0.0647198	0.90158	0.0345028	ENST00000453727	ENST00000453727,ENST00000546279	MSTRG.7280;AF:12:16606132-16606339:16606440:16606132-16608544:16608726:-
AF	LMO3	-1.77668	0.169199	0.780626	0.0366377	0.781391	0.022848	ENST00000447609	ENST00000447609,ENST00000441439	MSTRG.7280;AF:12:16606132-16606750:16606800:16606132-16607936:16608135:-
AF	LMO3	-1.48553	0.226383	0.595241	0.0704975	0.726965	0.0125718	ENST00000540445	ENST00000546281,ENST00000540445	MSTRG.7280;AF:12:16606132-16607001:16607150:16606132-16607291:16607355:-
AF	LMO3	-1.628	0.196322	0.618132	0.058454	0.659362	0.00844501	ENST00000540445	ENST00000537757,ENST00000540445	MSTRG.7280;AF:12:16606132-16607001:16607150:16606132-16607305:16607389:-
AF	LMO3	-1.50011	0.223105	0.586851	0.0706287	0.704755	0.010582	ENST00000540445	ENST00000441439,ENST00000540445	MSTRG.7280;AF:12:16606132-16607001:16607150:16606132-16607936:16608135:-
AF	LMO3	-1.35834	0.257088	0.559185	0.0859215	0.769238	0.0151348	ENST00000540445	ENST00000546279,ENST00000540445	MSTRG.7280;AF:12:16606132-16607001:16607150:16606132-16608544:16608726:-
AF	LMO3	-2.426	0.0883894	0.799863	0.0184313	0.423882	0.00242117	ENST00000536172	ENST00000536172,ENST00000536509	MSTRG.7280;AF:12:16606132-16607047:16607185:16606132-16607661:16607924:-
AF	LMO3	-2.16766	0.114445	0.741711	0.0267456	0.489716	0.00347225	ENST00000536172	ENST00000536172,ENST00000441439	MSTRG.7280;AF:12:16606132-16607047:16607185:16606132-16607936:16608135:-
AF	LMO3	-1.53074	0.216375	0.70731	0.0540933	0.865506	0.0304509	ENST00000536172	ENST00000536172,ENST00000534946	MSTRG.7280;AF:12:16606132-16607047:16607185:16606132-16609734:16609889:-
AF	LMO3	-1.83914	0.158954	0.798679	0.0332226	0.760515	0.0212941	ENST00000536509	ENST00000441439,ENST00000536509	MSTRG.7280;AF:12:16606132-16607661:16607924:16606132-16607936:16608135:-
AL	LMO3	-1.42934	0.239466	0.570853	0.0782227	0.733086	0.0122842	ENST00000545436	ENST00000544276,ENST00000545436	MSTRG.7280;AL:12:16560481:16560538-16600655:16598875:16598967-16600655:-
AL	LMO3	-1.1886	0.304649	0.541415	0.105426	0.880344	0.0281384	ENST00000332914	ENST00000537568,ENST00000332914	MSTRG.7280;AL:12:16560506:16560538-16600714:16594252:16594334-16600714:-
A3	RERGL	-1.12387	0.325021	0.547216	0.111204	0.949955	0.0399964	ENST00000229002,ENST00000538724,ENST00000540148,ENST00000541632	ENST00000538724,ENST00000229002,ENST00000536890,ENST00000541632,ENST00000540148	MSTRG.7282;A3:12:18084665-18085620:18084562-18085620:-
A5	PEF1	-1.14082	0.319557	0.532287	0.112581	0.907051	0.0320937	ENST00000492061	ENST00000472443,ENST00000492061	MSTRG.730;A5:1:31635522-31644123:31635522-31644262:-
SE	CASC1	-1.83936	0.15892	0.723081	0.0385204	0.65564	0.0109661	ENST00000554533	ENST00000554533,ENST00000545133	MSTRG.7356;SE:12:25155412-25161113:25161197-25195076:-
AL	AC092451.1	-1.59246	0.203424	0.664024	0.0553585	0.747515	0.0164758	ENST00000445693	ENST00000445693,ENST00000413632	MSTRG.7361;AL:12:25497513:25497794-25503738:25499852:25499996-25503738:-
SE	AC092451.1	-1.68547	0.185357	0.66855	0.0499963	0.687194	0.0116993	ENST00000445693	ENST00000545543,ENST00000445693	MSTRG.7361;SE:12:25526955-25546374:25546554-25648494:-
AF	RASSF8-AS1	-1.48769	0.225894	0.659811	0.0619831	0.823261	0.024151	ENST00000546134	ENST00000537801,ENST00000546134	MSTRG.7366;AF:12:25956764-25958019:25958046:25956764-25958932:25959065:-
AF	RASSF8-AS1	-1.33858	0.262217	0.610444	0.0792594	0.867506	0.0283218	ENST00000546134	ENST00000502069,ENST00000546134	MSTRG.7366;AF:12:25956764-25958019:25958046:25956764-25959326:25959381:-
AF	RASSF8-AS1	-1.55791	0.210575	0.642339	0.0597925	0.741593	0.0152924	ENST00000546134	ENST00000535436,ENST00000546134	MSTRG.7366;AF:12:25956764-25958019:25958046:25956764-25959326:25959765:-
AF	FGD4	-1.21005	0.298183	0.613978	0.0895086	0.993349	0.0487431	ENST00000534526	ENST00000531134,ENST00000534526	MSTRG.7474;AF:12:32399529:32399959-32564137:32485972:32486143-32564137:+
AF	LINC02471	-1.38203	0.251068	0.621466	0.0742673	0.848758	0.0261601	ENST00000457989	ENST00000457989,ENST00000417422	MSTRG.7504;AF:12:40156239:40156343-40167248:40166252:40166350-40167248:+
SE	PCED1B	-1.75244	0.17335	0.692968	0.0445728	0.674186	0.0114423	ENST00000551777	ENST00000551777,ENST00000549630,ENST00000549500	MSTRG.7566;SE:12:47223672-47223924:47224039-47235007:+
MX	VDR	-1.979	0.138207	0.759053	0.0312194	0.611841	0.0091287	ENST00000549336	ENST00000549336,ENST00000546653	MSTRG.7573;MX:12:47879115-47882694:47882774-47904955:47879115-47899837:47899958-47904955:-
AF	PFKM	-1.13266	0.322174	0.556194	0.108307	0.95835	0.041705	ENST00000550345	ENST00000548720,ENST00000550345	MSTRG.7597;AF:12:48105139:48105419-48122767:48119348:48119406-48122767:+
AF	PFKM	-1.3046	0.27128	0.64566	0.07653	0.961623	0.0433241	ENST00000548720	ENST00000551804,ENST00000548720	MSTRG.7597;AF:12:48119348:48119406-48122767:48119787:48119929-48122767:+
AF	PFKM	-1.25055	0.286348	0.532498	0.10084	0.813126	0.0188516	ENST00000551548,ENST00000551485	ENST00000551548,ENST00000551804,ENST00000551485	MSTRG.7597;AF:12:48119352:48119406-48122767:48119787:48119929-48122767:+
AF	CACNB3	-1.7354	0.176329	0.623632	0.0519382	0.598632	0.00539021	ENST00000550391	ENST00000550391,ENST00000551716	MSTRG.7627;AF:12:48814432:48814553-48823344:48815600:48815728-48823344:+
AF	CACNB3	-1.99134	0.136513	0.722888	0.0331016	0.562984	0.00587465	ENST00000550391	ENST00000550391,ENST00000550064	MSTRG.7627;AF:12:48814432:48814553-48823344:48817866:48817963-48823344:+
AF	CACNB3	-1.49597	0.224032	0.677022	0.059433	0.844485	0.0271309	ENST00000550391	ENST00000550391,ENST00000547818	MSTRG.7627;AF:12:48814432:48814553-48823344:48818484:48818558-48823344:+
AF	CACNB3	-1.23769	0.290054	0.570993	0.0947215	0.888194	0.0301883	ENST00000550391	ENST00000550391,ENST00000550771	MSTRG.7627;AF:12:48814432:48814553-48823344:48818793:48818974-48823344:+
AF	CACNB3	-1.51954	0.218813	0.770748	0.0483071	0.991138	0.0486652	ENST00000549226	ENST00000549226,ENST00000551716	MSTRG.7627;AF:12:48814480:48814553-48823344:48815600:48815728-48823344:+
AL	AC073610.1	-1.99406	0.136142	0.635658	0.0391669	0.473223	0.00170689	ENST00000398092	ENST00000398092,ENST00000447318	MSTRG.7630;AL:12:48903503:48903908-48939655:48938554:48939108-48939655:-
AL	AC073610.1	-1.72274	0.178576	0.671196	0.047918	0.665496	0.0102679	ENST00000398092	ENST00000398092,ENST00000541959	MSTRG.7630;AL:12:48903503:48903908-48939655:48938925:48939108-48939655:-
A3	AQP6	-1.46735	0.230536	0.680191	0.0607797	0.874415	0.0309852	ENST00000489786	ENST00000615425,ENST00000489786,ENST00000315520	MSTRG.7678;A3:12:49973575-49973918:49973575-49974324:+
A3	AQP6	-1.46293	0.231557	0.714405	0.0570892	0.939204	0.0405835	ENST00000489786	ENST00000551733,ENST00000489786,ENST00000315520,ENST00000615425	MSTRG.7678;A3:12:49974826-49975072:49974826-49975465:+
SE	AQP6	-1.68098	0.186192	0.638783	0.0532389	0.65117	0.00850017	ENST00000489786	ENST00000551733,ENST00000489786	MSTRG.7678;SE:12:49967379-49968046:49968997-49970375:+
A3	RACGAP1	-1.20239	0.300474	0.542845	0.10369	0.870719	0.0267611	ENST00000454520,ENST00000546786	ENST00000546723,ENST00000454520,ENST00000546786	MSTRG.7679;A3:12:50016719-50025328:50016715-50025328:-
AL	CERS5	-1.09292	0.335237	0.540397	0.116243	0.966806	0.0431317	ENST00000550919	ENST00000438450,ENST00000550919	MSTRG.7684;AL:12:50129798:50130694-50135732:50134620:50134702-50135732:-
AF	SLC11A2	-1.26428	0.282441	0.508743	0.104204	0.765547	0.0129511	ENST00000541174	ENST00000541174,ENST00000644904	MSTRG.7701;AF:12:51010766-51025775:51026141:51010766-51026310:51026416:-
MX	LETMD1	-1.27081	0.280604	0.586376	0.0889141	0.885561	0.0302176	ENST00000548209	ENST00000548251,ENST00000548209	MSTRG.7703;MX:12:51049185-51053778:51053860-51056144:51049185-51055987:51056021-51056144:+
SE	LETMD1	-1.59433	0.203045	0.606759	0.0618185	0.66691	0.00859872	ENST00000548209	ENST00000547660,ENST00000548209	MSTRG.7703;SE:12:51049185-51053778:51053860-51056144:+
AF	S100PBP	-1.40636	0.245034	0.547514	0.0837881	0.716592	0.0102104	ENST00000477248	ENST00000477248,ENST00000474103	MSTRG.771;AF:1:32817656:32817689-32818525:32817738:32817846-32818525:+
AF	AC068888.1	-1.43731	0.237567	0.682503	0.0623503	0.905176	0.03521	ENST00000552905	ENST00000552905,ENST00000550601	MSTRG.7769;AF:12:53046061-53046853:53046959:53046061-53054321:53054384:-
AL	AC068888.1	-1.43731	0.237567	0.682503	0.0623503	0.905176	0.03521	ENST00000552905	ENST00000552905,ENST00000550601	MSTRG.7769;AL:12:53014629:53014943-53045961:53039718:53040263-53045961:-
AF	TNS2	-2.53623	0.0791645	0.775489	0.0173154	0.361933	0.00107362	ENST00000314276	ENST00000314276,ENST00000314250	MSTRG.7770;AF:12:53048949:53049248-53051855:53049896:53050260-53051855:+
AF	TNS2	-1.96051	0.140787	0.758063	0.0318638	0.62205	0.00970374	ENST00000314276	ENST00000314276,ENST00000552403	MSTRG.7770;AF:12:53048949:53049248-53051855:53050032:53050260-53051855:+
AF	FAM242C	-1.26881	0.281165	0.583323	0.0896264	0.882037	0.0296192	ENST00000504338	ENST00000635234,ENST00000504338	MSTRG.7816;AF:12:54188596-54188826:54188871:54188596-54188951:54188983:-
AF	FAM242C	-1.36533	0.255297	0.565724	0.0842364	0.773732	0.0158037	ENST00000504338	ENST00000506169,ENST00000504338	MSTRG.7816;AF:12:54188596-54188826:54188871:54188596-54188951:54188985:-
AF	FAM242C	-1.38848	0.249454	0.585666	0.0791534	0.786159	0.017751	ENST00000504338	ENST00000507904,ENST00000504338	MSTRG.7816;AF:12:54188596-54188826:54188871:54188596-54188951:54188990:-
AF	GTSF1	1.17787	3.24744	0.595356	1.01105	10.4306	0.0478806	ENST00000552397	ENST00000552397,ENST00000552395	MSTRG.7839;AF:12:54471277-54471760:54472627:54471277-54473546:54473570:-
AF	DGKA	-1.20831	0.2987	0.572782	0.0972038	0.917886	0.0348968	ENST00000546878	ENST00000549368,ENST00000548549,ENST00000546878	MSTRG.7868;AF:12:55927319:55927619-55936423:55931453:55931496-55936423:+
AF	DGKA	1.2694	3.55873	0.52727	1.26614	10.0025	0.0160621	ENST00000547324	ENST00000394147,ENST00000547324	MSTRG.7868;AF:12:55931192:55931344-55936423:55932028:55932255-55936423:+
AF	CS	-1.35171	0.258798	0.647183	0.072791	0.920118	0.0367435	ENST00000551473	ENST00000551137,ENST00000551473	MSTRG.7897;AF:12:56298691-56299828:56300023:56298691-56300160:56300316:-
AF	SHMT2	-1.21612	0.296378	0.534811	0.1039	0.845431	0.0229706	ENST00000555563	ENST00000555563,ENST00000553474	MSTRG.7926;AF:12:57229749:57229811-57230803:57230328:57230420-57230803:+
AF	SHMT2	-1.4672	0.230571	0.576307	0.0745161	0.71344	0.0109008	ENST00000555563	ENST00000555773,ENST00000555563	MSTRG.7926;AF:12:57229749:57229811-57230803:57230354:57230474-57230803:+
AF	SHMT2	-1.21007	0.298175	0.569023	0.0977503	0.909545	0.0334546	ENST00000555563	ENST00000449049,ENST00000555563	MSTRG.7926;AF:12:57229749:57229811-57230803:57230360:57230660-57230803:+
AF	SHMT2	-1.31815	0.26763	0.621496	0.079162	0.904802	0.0339278	ENST00000555563	ENST00000555774,ENST00000555563	MSTRG.7926;AF:12:57229749:57229811-57230803:57230360:57230666-57230803:+
AF	SHMT2	-1.23767	0.29006	0.531798	0.102287	0.822537	0.019948	ENST00000555563	ENST00000555116,ENST00000555563	MSTRG.7926;AF:12:57229749:57229811-57230803:57230368:57230420-57230803:+
AF	SHMT2	-1.31934	0.267313	0.593061	0.0835997	0.854741	0.0261068	ENST00000555563	ENST00000553837,ENST00000555563	MSTRG.7926;AF:12:57229749:57229811-57230803:57230384:57230660-57230803:+
AF	SHMT2	1.1818	3.26024	0.541247	1.1286	9.41803	0.0290008	ENST00000557433	ENST00000557348,ENST00000557433	MSTRG.7926;AF:12:57229759:57229811-57230803:57230103:57230244-57230803:+
AF	SHMT2	1.07043	2.91665	0.496821	1.10151	7.72287	0.0311958	ENST00000557433	ENST00000553474,ENST00000557433	MSTRG.7926;AF:12:57229759:57229811-57230803:57230328:57230420-57230803:+
AF	SHMT2	1.20826	3.34767	0.515436	1.219	9.19352	0.01907	ENST00000557433	ENST00000555773,ENST00000557433	MSTRG.7926;AF:12:57229759:57229811-57230803:57230354:57230474-57230803:+
AF	SHMT2	1.2087	3.34914	0.513685	1.22373	9.16606	0.0186223	ENST00000557433	ENST00000554975,ENST00000557433	MSTRG.7926;AF:12:57229759:57229811-57230803:57230360:57230462-57230803:+
AF	SHMT2	1.02118	2.77648	0.492893	1.05668	7.29535	0.0382828	ENST00000557433	ENST00000449049,ENST00000557433	MSTRG.7926;AF:12:57229759:57229811-57230803:57230360:57230660-57230803:+
AF	SHMT2	1.08501	2.95946	0.498984	1.11295	7.86953	0.0296724	ENST00000557433	ENST00000555116,ENST00000557433	MSTRG.7926;AF:12:57229759:57229811-57230803:57230368:57230420-57230803:+
AF	SHMT2	1.08099	2.94761	0.516207	1.0717	8.1071	0.0362501	ENST00000557433	ENST00000553837,ENST00000557433	MSTRG.7926;AF:12:57229759:57229811-57230803:57230384:57230660-57230803:+
AF	MBD6	1.16077	3.1924	0.577845	1.02862	9.90785	0.0445586	ENST00000548887	ENST00000548887,ENST00000551351	MSTRG.7940;AF:12:57520710:57520743-57524029:57520965:57521249-57524029:+
AF	EEF1AKMT3	-1.19912	0.301458	0.518669	0.109078	0.833142	0.0207819	ENST00000471530	ENST00000417094,ENST00000471530	MSTRG.7956;AF:12:57773028:57773128-57783110:57782781:57782858-57783110:+
SE	C12orf56	-1.87588	0.153221	0.731889	0.0365034	0.643135	0.0103754	ENST00000333722,ENST00000543942,ENST00000536975	ENST00000536975,ENST00000543942,ENST00000542397,ENST00000333722,ENST00000541802	MSTRG.8016;SE:12:64275372-64277680:64277803-64284664:-
AL	MDM2	-1.07815	0.340225	0.523734	0.121889	0.949662	0.0395344	ENST00000393416	ENST00000393416,ENST00000496959	MSTRG.8093;AL:12:68824651-68828771:68828859:68824651-68839274:68839849:+
AF	RAB3IP	-1.67931	0.186502	0.708979	0.0464728	0.748458	0.0178538	ENST00000526994	ENST00000550847,ENST00000526994	MSTRG.8115;AF:12:69795262:69795344-69800209:69796573:69796643-69800209:+
AF	CNOT2	1.08845	2.96967	0.544563	1.02135	8.63457	0.0456348	ENST00000551179	ENST00000549750,ENST00000551179	MSTRG.8120;AF:12:70243445:70243480-70278132:70243748:70244189-70278132:+
AF	CAPS2	-1.07739	0.340483	0.523511	0.122034	0.949968	0.0395894	ENST00000409799	ENST00000409799,ENST00000436898	MSTRG.8156;AF:12:75326527-75329867:75330025:75326527-75390838:75390901:-
AF	DCN	1.21987	3.38674	0.572442	1.10285	10.4003	0.0330902	ENST00000547937	ENST00000547568,ENST00000547937	MSTRG.8262;AF:12:91178585-91180187:91180365:91178585-91182655:91182805:-
AF	LINC01619	-1.8492	0.157363	0.789993	0.0334548	0.740193	0.0192433	ENST00000551843	ENST00000551843,ENST00000553207	MSTRG.8263;AF:12:91993529-92141651:92141713:91993529-92142607:92142831:-
AF	SOCS2	-1.3328	0.263737	0.615203	0.0789786	0.880711	0.0302774	ENST00000340600	ENST00000536696,ENST00000340600	MSTRG.8288;AF:12:93569814:93570198-93572685:93570980:93571216-93572685:+
AF	SOCS2	-1.21841	0.295701	0.582637	0.0943869	0.926391	0.0365107	ENST00000340600	ENST00000340600,ENST00000549122	MSTRG.8288;AF:12:93569814:93570198-93572685:93571361:93571914-93572685:+
AF	SOCS2	-1.1449	0.318254	0.576648	0.102785	0.985412	0.0470946	ENST00000340600	ENST00000622746,ENST00000340600	MSTRG.8288;AF:12:93569814:93570198-93572685:93571681:93572186-93572685:+
AF	SOCS2	-1.38749	0.249701	0.6294	0.0727232	0.857365	0.0274914	ENST00000340600	ENST00000548537,ENST00000340600	MSTRG.8288;AF:12:93569814:93570198-93572685:93571704:93571914-93572685:+
AF	SOCS2	-1.154	0.315373	0.574288	0.102327	0.971984	0.0444901	ENST00000340600	ENST00000547229,ENST00000340600	MSTRG.8288;AF:12:93569814:93570198-93572685:93572135:93572375-93572685:+
AF	VEZT	-1.10233	0.332096	0.55258	0.112436	0.980889	0.0460556	ENST00000551902	ENST00000397792,ENST00000551902	MSTRG.8312;AF:12:95218255:95218345-95251940:95231412:95231545-95251940:+
AL	VEZT	-1.44896	0.234815	0.645683	0.0662399	0.832402	0.0248282	ENST00000549589	ENST00000551902,ENST00000549589	MSTRG.8312;AL:12:95256622-95257150:95257181:95256622-95266357:95266633:+
AF	MAP7D1	-1.75762	0.172454	0.783275	0.0371491	0.800569	0.0248362	ENST00000373150	ENST00000530729,ENST00000373150	MSTRG.832;AF:1:36156198:36156463-36170971:36157215:36157290-36170971:+
AF	MAP7D1	-2.13403	0.11836	0.674854	0.0315331	0.444263	0.00156577	ENST00000530975	ENST00000373148,ENST00000530975	MSTRG.832;AF:1:36176717:36176842-36177873:36177469:36177574-36177873:+
AF	LTA4H	-1.24333	0.288422	0.592784	0.0902505	0.921737	0.0359544	ENST00000548852	ENST00000552789,ENST00000548852	MSTRG.8330;AF:12:96029185-96035361:96035641:96029185-96043289:96043477:-
SE	RMST	-1.37858	0.251935	0.648107	0.0707326	0.897343	0.0334124	ENST00000640149	ENST00000538559,ENST00000640149	MSTRG.8339;SE:12:97463289-97465668:97465727-97492461:+
SE	GOLGA2P5	-1.22823	0.292812	0.531011	0.103417	0.82906	0.0207229	ENST00000550096	ENST00000550096,ENST00000548782	MSTRG.8360;SE:12:100180716-100198844:100198972-100199520:-
AL	DRAM1	-1.16619	0.311551	0.513818	0.113806	0.852888	0.0232283	ENST00000549365	ENST00000544152,ENST00000549365	MSTRG.8387;AL:12:101901433-101908186:101908327:101901433-101921216:101921814:+
AF	WASHC3	-2.01942	0.132733	0.663522	0.0361566	0.48727	0.00233858	ENST00000538761,ENST00000536930	ENST00000539515,ENST00000536930,ENST00000538761	MSTRG.8392;AF:12:102061346-102061912:102061974:102061346-102062106:102062149:-
AL	WASHC3	-1.11348	0.328413	0.542695	0.113365	0.951401	0.0401926	ENST00000538761	ENST00000539515,ENST00000538761	MSTRG.8392;AL:12:102012927:102013192-102025974:102019277:102019371-102025974:-
AL	OSCP1	-1.46959	0.23002	0.545879	0.0789064	0.670531	0.00709926	ENST00000468441	ENST00000433045,ENST00000468441	MSTRG.839;AL:1:36415827:36416095-36418991:36417943:36418255-36418991:-
AL	GIT2	-1.73986	0.175544	0.674925	0.0467616	0.658998	0.00994141	ENST00000320063	ENST00000320063,ENST00000551455	MSTRG.8505;AL:12:109948062:109948846-109953092:109950694:109951316-109953092:-
AF	GPN3	-1.72928	0.177412	0.543825	0.0611054	0.515096	0.00147353	ENST00000550974	ENST00000543199,ENST00000550974	MSTRG.8515;AF:12:110465214-110468196:110468264:110465214-110468472:110468721:-
AF	ATXN2	-1.74508	0.17463	0.671516	0.04683	0.651201	0.00935712	ENST00000392645	ENST00000608853,ENST00000392645	MSTRG.8529;AF:12:111555919-111597916:111598566:111555919-111598784:111599350:-
AF	ATXN2	-1.42693	0.240045	0.685061	0.0626854	0.919215	0.0372582	ENST00000392645	ENST00000542287,ENST00000392645	MSTRG.8529;AF:12:111555919-111597916:111598566:111555919-111599575:111599673:-
A5	TPCN1	-2.21579	0.109067	0.747514	0.0252005	0.472041	0.00303458	ENST00000335509,ENST00000552077	ENST00000551099,ENST00000335509,ENST00000549279,ENST00000552077	MSTRG.8573;A5:12:113221626-113226728:113221583-113226728:+
AF	SLC8B1	-2.30222	0.100037	0.723359	0.0242346	0.412938	0.00145922	ENST00000552613	ENST00000552613,ENST00000202831	MSTRG.8576;AF:12:113332960-113334443:113334613:113332960-113334993:113335120:-
AF	SLC8B1	-2.04546	0.129321	0.688257	0.0335601	0.498326	0.00295923	ENST00000552613	ENST00000552613,ENST00000549605	MSTRG.8576;AF:12:113332960-113334443:113334613:113332960-113334993:113335122:-
AF	SLC8B1	-1.99899	0.135472	0.680862	0.0356697	0.514518	0.00332506	ENST00000552613	ENST00000552613,ENST00000549181	MSTRG.8576;AF:12:113332960-113334443:113334613:113332960-113334993:113335141:-
AF	SLC8B1	-1.12331	0.325203	0.544923	0.111767	0.946223	0.0392646	ENST00000553238	ENST00000553238,ENST00000549181	MSTRG.8576;AF:12:113332960-113334443:113334833:113332960-113334993:113335141:-
A3	AC002070.1	-1.27034	0.280735	0.646124	0.0791254	0.996045	0.0492873	ENST00000535511	ENST00000535511,ENST00000509470	MSTRG.8636;A3:12:119388328-119553548:119388267-119553548:-
AF	PXN	-1.1972	0.302037	0.57285	0.0982764	0.928264	0.0366261	ENST00000552550	ENST00000552550,ENST00000637617	MSTRG.8658;AF:12:120224377-120224643:120224750:120224377-120265617:120265629:-
AF	PXN	-1.37651	0.252457	0.564309	0.0835309	0.763006	0.014716	ENST00000548912	ENST00000540221,ENST00000548912	MSTRG.8658;AF:12:120224377-120225909:120226069:120224377-120226153:120226499:-
AF	PXN	-1.15984	0.313536	0.590674	0.0985154	0.997862	0.0495779	ENST00000548912	ENST00000637617,ENST00000548912	MSTRG.8658;AF:12:120224377-120225909:120226069:120224377-120265617:120265629:-
AL	HNF1A-AS1	-2.237	0.106778	0.673866	0.0285027	0.400016	0.000901281	ENST00000537361	ENST00000535301,ENST00000537361	MSTRG.8682;AL:12:120968613:120969008-120980644:120974375:120974598-120980644:-
AF	ANAPC5	-1.74635	0.17441	0.779607	0.0378414	0.803848	0.0250887	ENST00000441917	ENST00000544442,ENST00000441917	MSTRG.8692;AF:12:121347005-121347802:121347883:121347005-121352134:121352385:-
AF	OGFOD2	-1.31995	0.267149	0.645974	0.075318	0.947562	0.0410181	ENST00000397389	ENST00000545033,ENST00000397389	MSTRG.8735;AF:12:122974580:122975121-122975811:122975245:122975383-122975811:+
AF	OGFOD2	-1.98889	0.136847	0.635513	0.0393808	0.475537	0.00175051	ENST00000538628,ENST00000545612	ENST00000545396,ENST00000545612,ENST00000537966,ENST00000538628	MSTRG.8735;AF:12:122974752:122975121-122975811:122975239:122975383-122975811:+
AF	OGFOD2	-1.72512	0.178151	0.619498	0.0529018	0.599937	0.00535752	ENST00000538628,ENST00000545612	ENST00000545612,ENST00000545033,ENST00000538628	MSTRG.8735;AF:12:122974752:122975121-122975811:122975245:122975383-122975811:+
AF	OGFOD2	-1.85212	0.156904	0.678212	0.0415278	0.592829	0.00631642	ENST00000538628,ENST00000545612	ENST00000545612,ENST00000542940,ENST00000538628	MSTRG.8735;AF:12:122974752:122975121-122975811:122975464:122975543-122975811:+
AF	MPHOSPH9	-1.14374	0.318625	0.580831	0.102065	0.994682	0.0489365	ENST00000545556	ENST00000545556,ENST00000545406	MSTRG.8740;AF:12:123230522-123233075:123233111:123230522-123243853:123244014:-
MX	AKIRIN1	-1.21426	0.296929	0.507623	0.10979	0.803048	0.0167543	ENST00000446189	ENST00000446189,ENST00000372984	MSTRG.880;MX:1:38991600-38998171:38998311-39003347:38991600-39000972:39001106-39003347:+
AF	ADGRD1	-1.55445	0.211306	0.546042	0.0724635	0.616175	0.00441675	ENST00000537489	ENST00000537489,ENST00000540207	MSTRG.8833;AF:12:131120699:131120913-131131725:131121954:131121995-131131725:+
AF	PUS1	-1.62179	0.197544	0.662506	0.0539185	0.723754	0.0143665	ENST00000544662	ENST00000544213,ENST00000544662	MSTRG.8849;AF:12:131929304:131929404-131929907:131929589:131929796-131929907:+
AF	GOLGA3	-1.41568	0.242761	0.66206	0.0663181	0.888639	0.032493	ENST00000538235	ENST00000538235,ENST00000535527	MSTRG.8877;AF:12:132848724-132853431:132853489:132848724-132856468:132856565:-
AF	GOLGA3	-1.75602	0.172731	0.777203	0.0376542	0.792368	0.023858	ENST00000540963	ENST00000540963,ENST00000542714	MSTRG.8877;AF:12:132877654-132887196:132887532:132877654-132904798:132904873:-
AF	GOLGA3	-1.86035	0.155618	0.753411	0.0355432	0.681342	0.0135402	ENST00000540963	ENST00000541817,ENST00000540963	MSTRG.8877;AF:12:132877654-132887196:132887532:132877654-132904798:132904894:-
AF	GJB6	1.12335	3.07514	0.565591	1.01492	9.31744	0.0470165	ENST00000642251	ENST00000642251,ENST00000241124	MSTRG.8918;AF:13:20229749-20229834:20230084:20229749-20230866:20231233:-
AF	STARD13	-1.19928	0.301411	0.568296	0.098952	0.918108	0.0348318	ENST00000399365	ENST00000498019,ENST00000399365	MSTRG.9072;AF:13:33167622-33205819:33206006:33167622-33285470:33285707:-
AF	SUPT20H	1.13878	3.12297	0.560176	1.04171	9.36245	0.0420621	ENST00000490716	ENST00000490716,ENST00000497318	MSTRG.9096;AF:13:37051583-37059362:37059451:37051583-37059559:37059629:-
A3	CCNL2	-1.64412	0.193182	0.789572	0.0411038	0.907926	0.0373152	ENST00000481223	ENST00000488340,ENST00000481223	MSTRG.90;A3:1:1391575-1392790:1390865-1392790:-
AL	AL354696.2	-1.38621	0.250021	0.505175	0.0928904	0.672949	0.00606916	ENST00000620300	ENST00000615685,ENST00000620300	MSTRG.9127;AL:13:41162403-41175373:41175659:41162403-41192640:41192835:+
AL	AL354696.2	-1.89252	0.150691	0.739968	0.0353367	0.642614	0.0105406	ENST00000620300	ENST00000619407,ENST00000620300	MSTRG.9127;AL:13:41162403-41175373:41175659:41162403-41235116:41236686:+
A5	PPT1	-1.81042	0.163585	0.619212	0.0486038	0.550576	0.00345839	ENST00000641236	ENST00000641236,ENST00000527311	MSTRG.917;A5:1:40091399-40092045:40091399-40092398:-
MX	TPT1-AS1	-1.4287	0.23962	0.65602	0.0662395	0.866818	0.0294185	ENST00000522859	ENST00000520622,ENST00000522859	MSTRG.9193;MX:13:45341614-45344329:45344446-45369959:45341614-45351897:45352014-45369959:+
AF	RUBCNL	-1.99463	0.136064	0.603377	0.041701	0.443953	0.00094712	ENST00000389908	ENST00000389908,ENST00000409879	MSTRG.9211;AF:13:46387879-46389785:46390042:46387879-46437385:46438190:-
MX	RUBCNL	-1.99463	0.136064	0.603377	0.041701	0.443953	0.00094712	ENST00000389908	ENST00000389908,ENST00000409879	MSTRG.9211;MX:13:46368815-46371941:46372597-46387677:46368815-46377890:46378005-46387677:-
AF	PHF11	1.24834	3.48455	0.563557	1.15464	10.5159	0.0267527	ENST00000482487	ENST00000482487,ENST00000488958	MSTRG.9258;AF:13:49495610:49496095-49506635:49497113:49497217-49506635:+
AF	PHF11	1.16268	3.19848	0.576775	1.03274	9.90593	0.0438187	ENST00000496623	ENST00000496623,ENST00000488958	MSTRG.9258;AF:13:49495970:49496095-49506635:49497113:49497217-49506635:+
A5	RNASEH2B	-1.70456	0.181853	0.642283	0.0516425	0.640372	0.00795663	ENST00000646709	ENST00000646709,ENST00000636524	MSTRG.9287;A5:13:50913131-50927407:50910558-50927407:+
AF	RNASEH2B	-1.50276	0.222514	0.630689	0.0646419	0.765951	0.0171845	ENST00000646709	ENST00000646709,ENST00000645712	MSTRG.9287;AF:13:50910274:50913131-50927407:50927155:50927251-50927407:+
AL	RNASEH2B	-1.15398	0.31538	0.557279	0.105798	0.940135	0.0383833	ENST00000642207,ENST00000646339	ENST00000646339,ENST00000642207,ENST00000645370	MSTRG.9287;AL:13:50953985-50956358:50956503:50953985-50969932:50970413:+
AL	RNASEH2B	-1.39469	0.24791	0.589643	0.0780527	0.787406	0.0180148	ENST00000646709	ENST00000646709,ENST00000645370	MSTRG.9287;AL:13:50953985-50956358:50956744:50953985-50969932:50970413:+
AL	INTS6-AS1	-1.22741	0.29305	0.581409	0.0937659	0.915879	0.0347638	ENST00000610618	ENST00000594358,ENST00000610618	MSTRG.9293;AL:13:51454329-51460380:51460557:51454329-51468268:51468780:+
AL	INTS6-AS1	-1.03277	0.35602	0.52158	0.128087	0.989563	0.0476946	ENST00000594604	ENST00000602089,ENST00000594604	MSTRG.9293;AL:13:51468367-51468772:51469423:51468367-51549710:51550163:+
AF	TDRD3	-1.98126	0.137895	0.698189	0.0350954	0.541813	0.0045438	ENST00000196169	ENST00000196169,ENST00000535286	MSTRG.9329;AF:13:60396457:60397010-60439688:60397293:60397405-60439688:+
AF	TDRD3	-1.12456	0.324795	0.537438	0.113277	0.931273	0.0363984	ENST00000377881	ENST00000621840,ENST00000377881	MSTRG.9329;AF:13:60397334:60397405-60439688:60434047:60434085-60439688:+
AF	FARP1	-1.18672	0.305222	0.596838	0.0947514	0.983207	0.0467741	ENST00000595437	ENST00000595437,ENST00000627049	MSTRG.9461;AF:13:98142562:98142777-98213220:98143098:98143492-98213220:+
AF	FARP1	-1.43946	0.237056	0.6751	0.0631256	0.890221	0.0329894	ENST00000601009	ENST00000593548,ENST00000601009	MSTRG.9461;AF:13:98377821:98377918-98384730:98383606:98384154-98384730:+
AF	GGACT	-1.52589	0.217428	0.753557	0.0496462	0.952236	0.0428763	ENST00000471912	ENST00000471912,ENST00000492399	MSTRG.9500;AF:13:100583997-100588600:100588731:100583997-100589311:100589528:-
AL	LINC00460	-1.61104	0.19968	0.656315	0.0551669	0.722754	0.0141012	ENST00000439790,ENST00000444865	ENST00000439790,ENST00000435024,ENST00000444865	MSTRG.9524;AL:13:106377084-106377200:106377795:106377084-106377908:106378595:+
AF	MCF2L	-1.88246	0.152215	0.729105	0.0364622	0.635439	0.00982651	ENST00000535094	ENST00000421756,ENST00000535094	MSTRG.9586;AF:13:112969221:112969458-113014763:112979312:112979758-113014763:+
AF	MCF2L	-2.01897	0.132792	0.554437	0.0447954	0.39365	0.000271077	ENST00000535094	ENST00000433807,ENST00000535094	MSTRG.9586;AF:13:112969221:112969458-113014763:112985118:112985479-113014763:+
AF	NDRG2	1.18875	3.28297	0.569095	1.0761	10.0157	0.0367217	ENST00000554561	ENST00000557182,ENST00000557353,ENST00000554561,ENST00000557198	MSTRG.9660;AF:14:21023321-21024030:21024295:21023321-21025029:21025061:-
AF	NDRG2	-1.66881	0.188471	0.665846	0.0511063	0.695045	0.0122	ENST00000554561	ENST00000397847,ENST00000554561	MSTRG.9660;AF:14:21023321-21024030:21024295:21023321-21025677:21025848:-
AF	NDRG2	-1.16637	0.311497	0.51456	0.113621	0.853981	0.0234071	ENST00000557353,ENST00000557182,ENST00000557198	ENST00000557198,ENST00000397847,ENST00000557353,ENST00000557182	MSTRG.9660;AF:14:21023321-21025029:21025061:21023321-21025677:21025848:-
AF	NDRG2	-1.28609	0.27635	0.64277	0.0784028	0.974061	0.0454084	ENST00000557669	ENST00000403829,ENST00000557669	MSTRG.9660;AF:14:21023321-21025677:21025732:21023321-21070828:21070872:-
AF	NDRG2	-1.61472	0.198947	0.631857	0.0576632	0.686395	0.0106031	ENST00000397858	ENST00000397858,ENST00000403829	MSTRG.9660;AF:14:21023321-21025677:21025776:21023321-21070828:21070872:-
AF	NDRG2	-1.82634	0.161001	0.59125	0.0505309	0.512982	0.00200863	ENST00000360463	ENST00000360463,ENST00000403829	MSTRG.9660;AF:14:21023321-21025677:21025819:21023321-21070828:21070872:-
AF	ZNF219	1.16788	3.21516	0.573053	1.04573	9.88523	0.0415506	ENST00000554923	ENST00000554923,ENST00000421093	MSTRG.9667;AF:14:21093674-21094391:21094535:21093674-21098811:21099014:-
AF	ZNF219	-1.97289	0.139055	0.579425	0.0446661	0.432905	0.000661864	ENST00000421093	ENST00000555697,ENST00000421093	MSTRG.9667;AF:14:21093674-21098811:21099014:21093674-21103103:21103579:-
AF	ZNF219	-1.5165	0.219478	0.668564	0.0591981	0.813718	0.023311	ENST00000421093	ENST00000451119,ENST00000421093	MSTRG.9667;AF:14:21093674-21098811:21099014:21093674-21104511:21104722:-
A5	OXA1L	-1.82722	0.16086	0.731573	0.0383471	0.674784	0.0125017	ENST00000358043	ENST00000431881,ENST00000358043	MSTRG.9713;A5:14:22767051-22767248:22766914-22767248:+
AF	RBM23	-1.21427	0.296928	0.553097	0.100428	0.877906	0.0281353	ENST00000553876	ENST00000554256,ENST00000553876	MSTRG.9721;AF:14:22911403-22917479:22917556:22911403-22918999:22919137:-
AL	RBM23	-1.61363	0.199164	0.661942	0.0544207	0.728882	0.0147805	ENST00000557549	ENST00000557549,ENST00000554618	MSTRG.9721;AL:14:22906245:22906368-22909483:22908333:22908380-22909483:-
AL	RBM23	-1.59091	0.203741	0.616889	0.0608108	0.682613	0.00991098	ENST00000557571	ENST00000557571,ENST00000554618	MSTRG.9721;AL:14:22906275:22906368-22909483:22908333:22908380-22909483:-
SE	PRMT5-AS1	-1.30548	0.271043	0.655531	0.0749979	0.979551	0.0464279	ENST00000599580	ENST00000599580,ENST00000590290	MSTRG.9722;SE:14:22921120-22923079:22923204-22924301:+
A5	C14orf93	-1.12467	0.324761	0.557412	0.108916	0.968353	0.043627	ENST00000397382	ENST00000397382,ENST00000553931	MSTRG.9727;A5:14:22999156-23010017:22999156-23010101:-
AL	ELOVL1	-1.41655	0.242548	0.640931	0.0690617	0.851843	0.0270947	ENST00000470968	ENST00000479439,ENST00000470968	MSTRG.988;AL:1:43363771:43364137-43364738:43364542:43364647-43364738:-
AL	ELOVL1	-1.69672	0.183284	0.757332	0.0415414	0.80866	0.0250655	ENST00000470968	ENST00000465321,ENST00000470968	MSTRG.988;AL:1:43363771:43364137-43364738:43364544:43364647-43364738:-
A3	SZT2	-1.82342	0.161473	0.784014	0.0347333	0.750678	0.0200321	ENST00000634258	ENST00000634258,ENST00000470139	MSTRG.991;A3:1:43426151-43426368:43426151-43426438:+
AL	MIA2	-1.16729	0.31121	0.574898	0.100855	0.9603	0.0423131	ENST00000640607	ENST00000341502,ENST00000640607	MSTRG.9951;AL:14:39348977-39350098:39350264:39348977-39386885:39388513:+
AL	KLHDC1	-1.95327	0.14181	0.664926	0.038523	0.522025	0.00330788	ENST00000554512	ENST00000556392,ENST00000554512	MSTRG.9993;AL:14:49743805-49751010:49751106:49743805-49751586:49751847:+
AL	AL451062.3	-1.25789	0.284254	0.518734	0.102839	0.785695	0.0153119	ENST00000646096	ENST00000646096,ENST00000647128	MSTRG.999;AL:1:43858308-43894383:43894420:43858308-43930132:43930313:+
AL	AL451062.3	1.21495	3.37014	0.560276	1.12393	10.1055	0.0301212	ENST00000645034	ENST00000646027,ENST00000647482,ENST00000372374,ENST00000645034	MSTRG.999;AL:1:43920928-43921443:43922584:43920928-43930132:43931122:+
AL	AL451062.3	1.15248	3.16605	0.587556	1.0009	10.0149	0.0498222	ENST00000645034	ENST00000645034,ENST00000645165	MSTRG.999;AL:1:43920928-43921443:43922584:43920928-43930132:43931141:+

## Sheet: Table S2
Table S2: Results of multivariate analysis in seven pattern and MIX AS
AF model
EVENT_name	SE	Wald	df	p	Exp(B)	lower 95%	upper 95%
MSTRG.16085;AF:17:81097579:81097696-81099928:81098118:81098195-81099928:+	8.2012	2.16206	1	0.141455	172646	0.0180418	1.65208e+12
MSTRG.24186;AF:3:50226292:50227193-50252100:50229065:50230998-50252100:+	46.6867	3.80369	1	0.0511398	2.85781e-40	5.20262e-80	1.5698
MSTRG.25079;AF:3:149968550-149970354:149970401:149968550-149971052:149971223:-	71.7534	3.78392	1	0.0517472	4.14492e+60	0.34745	4.94469e+121
MSTRG.27977;AF:5:111757179-111757320:111757470:111757179-111757562:111757633:-	85.3289	3.78816	1	0.0516163	7.47297e-73	1.74331e-145	3.2034
MSTRG.32599;AF:8:18075587-18083122:18083408:18075587-18083941:18084026:-	113.307	3.80951	1	0.0509625	9.00601e-97	3.21438e-193	2.52329
MSTRG.34919;AF:9:128068293:128068580-128101096:128091464:128092089-128101096:+	42.7636	3.8113	1	0.0509079	5.53037e-37	2.19963e-73	1.39046
MSTRG.7366;AF:12:25956764-25958019:25958046:25956764-25959326:25959381:-	45.6472	3.83796	1	0.0501045	1.45465e-39	2.03151e-78	1.0416
AL model
EVENT_name	SE	Wald	df	p	Exp(B)	lower 95%	upper 95%
MSTRG.12718;AL:16:11549448:11549745-11553533:11551773:11551804-11553533:-	18.9827	2.09275	1	0.147999	8.43639e+11	5.86234e-05	1.21407e+28
MSTRG.13359;AL:16:53934109-53937249:53937889:53934109-54111762:54114463:+	37.6034	2.49716	1	0.114052	1.56015e-26	1.53127e-58	1.58957e+06
MSTRG.13409;AL:16:56939359-56939895:56939992:56939359-56943126:56943548:+	37.7614	2.64901	1	0.103615	2.03436e-27	1.46506e-59	282488
MSTRG.15831;AL:17:69147219:69147613-69149033:69148499:69148925-69149033:-	55.267	2.63845	1	0.104305	1.02949e-39	9.31769e-87	1.13746e+08
MSTRG.16905;AL:18:79903446:79904183-79943329:79933969:79934022-79943329:-	45.8701	2.62515	1	0.105182	1.8919e+32	1.70673e-07	2.09716e+71
MSTRG.25734;AL:4:4544907-4560394:4560559:4544907-4591074:4591175:+	45.3283	2.53789	1	0.111143	4.35469e-32	1.13614e-70	1.66911e+07
MSTRG.3090;AL:1:209431825-209432204:209432537:209431825-209432673:209432838:+	63.3776	2.62946	1	0.104897	2.32957e-45	2.63129e-99	2.06245e+09
MSTRG.31199;AL:7:51064399:51065449-51085166:51083058:51083228-51085166:-	64.2268	2.6596	1	0.102927	3.24153e-46	6.93122e-101	1.51597e+09
MSTRG.9721;AL:14:22906275:22906368-22909483:22908333:22908380-22909483:-	11.1424	2.25309	1	0.133348	1.83497e+07	0.00601421	5.59857e+16
SE model
EVENT_name	SE	Wald	df	p	Exp(B)	lower 95%	upper 95%
MSTRG.14793;SE:17:30116863-30118080:30118173-30156540:+	8.72122	2.46813	1	0.116176	1.12103e-06	4.22768e-14	29.7255
MSTRG.22684;SE:21:44517835-44518259:44518332-44518628:+	80.3515	2.4994	1	0.11389	6.77456e-56	2.7264e-124	1.68334e+13
MSTRG.26955;SE:4:174283943-174297966:174298062-174299072:+	88.6676	2.55108	1	0.110219	3.12479e-62	1.04904e-137	9.30785e+13
MSTRG.29660;SE:6:44219782-44227260:44227342-44229390:+	88.1045	2.47335	1	0.115791	6.66318e-61	6.74455e-136	6.58279e+14
MSTRG.29945;SE:6:88145337-88147664:88147806-88164257:-	45.458	2.47232	1	0.115867	9.08273e-32	1.83782e-70	4.48879e+07
MSTRG.3980;SE:10:45841687-45844326:45844394-45846687:-	79.521	2.52515	1	0.112044	1.32008e-55	2.70541e-123	6.44124e+12
MSTRG.7206;SE:12:12051847-12077706:12077978-12079299:+	81.8342	2.53673	1	0.111225	4.02878e+56	8.86764e-14	1.83037e+126
A5 model
EVENT_name	SE	Wald	df	p	Exp(B)	lower 95%	upper 95%
MSTRG.1011;A5:1:44051531-44076091:44051494-44076091:+	142.868	1.39774	1	0.237102	2.2671e+73	5.57394e-49	9.22099e+194
MSTRG.10390;A5:14:74480288-74480686:74480288-74480711:-	80.2707	1.5057	1	0.219796	1.671e-43	7.87844e-112	3.54417e+25
MSTRG.12094;A5:15:84622714-84623276:84620772-84623276:+	43.9523	1.12037	1	0.289839	6.24579e-21	2.41728e-58	1.61379e+17
MSTRG.20937;A5:2:205766818-205776246:205766803-205776246:+	127.597	1.20666	1	0.271995	1.34366e-61	3.29493e-170	5.47936e+47
MSTRG.2180;A5:1:151762500-151762950:151762500-151762955:-	71.4443	1.38016	1	0.240073	3.53478e-37	5.43119e-98	2.30054e+24
MSTRG.22783;A5:22:17188447-17189942:17188447-17191683:-	155.4	1.19451	1	0.274421	1.73072e-74	9.14753e-207	3.27455e+58
MSTRG.3090;A5:1:209431825-209432204:209429408-209432204:+	46.718	1.12742	1	0.288326	2.86228e-22	4.90068e-62	1.67174e+18
MSTRG.32620;A5:8:22154039-22154142:22154039-22154560:-	108.89	1.33329	1	0.248221	2.48121e-55	5.09489e-148	1.20835e+38
MSTRG.34093;A5:9:34379732-34380897:34379732-34381056:-	96.2327	1.42874	1	0.23197	1.10782e-50	1.35219e-132	9.07615e+31
MSTRG.3669;A5:10:13637187-13637997:13637094-13637997:+	102.415	1.37908	1	0.240258	1.70971e+52	1.13963e-35	2.56497e+139
A3 model
EVENT_name	SE	Wald	df	p	Exp(B)	lower 95%	upper 95%
ENSG00000205837;A3:2:6729662-6730649:6729606-6730649:-	12.805	5.04542	1	0.0246911	3.22548e-13	4.06433e-24	0.0255976
MSTRG.10684;A3:14:100375406-100376260:100375350-100376260:-	6.12495	3.62543	1	0.0569029	116104	0.710042	1.89851e+10
MSTRG.11939;A3:15:76227918-76231333:76227897-76231333:-	15.7398	5.21939	1	0.0223364	2.41619e-16	9.66877e-30	0.00603795
MSTRG.17566;A3:19:16530913-16532598:16530880-16532598:-	24.1732	5.044	1	0.0247113	2.64251e-24	7.01016e-45	0.000996109
MSTRG.22482;A3:21:33403616-33410836:33403616-33410841:+	15.3356	5.42669	1	0.0198312	3.05475e-16	2.69958e-29	0.00345664
MSTRG.28634;A3:5:169583889-169587199:169583889-169587261:+	5.4311	5.01486	1	0.0251306	5.22354e-06	1.24454e-10	0.219241
MSTRG.30077;A3:6:109159102-109159218:109159102-109159341:+	17.7935	4.46023	1	0.0346928	4.78401e-17	3.41898e-32	0.0669405
MSTRG.30488;A3:6:152756265-152757096:152756265-152757099:+	13.8898	4.74784	1	0.0293351	7.17727e-14	1.07875e-25	0.0477526
MSTRG.4670;A3:10:102846141-102851508:102845941-102851508:-	8.10617	5.33108	1	0.0209484	7.43957e-09	9.36616e-16	0.0590926
MX model
EVENT_name	SE	Wald	df	p	Exp(B)	lower 95%	upper 95%
MSTRG.22857;MX:22:20053551-20055943:20056013-20064542:20053551-20063338:20063442-20064542:+	0.899417	7.8953	1	0.00495633	12.5188	2.14773	72.9707
MSTRG.23601;MX:3:2098978-2099274:2099649-2339178:2098978-2100558:2100639-2339178:+	0.901937	3.78213	1	0.0518028	0.17307	0.0295455	1.0138
MSTRG.27702;MX:5:75702810-75705704:75705787-75712854:75702810-75707737:75707875-75712854:-	0.891589	8.55696	1	0.00344203	0.0736744	0.012835	0.4229
MSTRG.30554;MX:6:159026041-159027144:159027230-159040919:159026041-159040731:159040790-159040919:+	0.89587	7.208	1	0.00725794	0.0902468	0.0155907	0.522394
MSTRG.34914;MX:9:127925260-127925867:127925979-127927297:127925260-127927153:127927208-127927297:-	0.848872	8.99943	1	0.00270064	0.0783527	0.014842	0.413633
MSTRG.708;MX:1:29220921-29223140:29223260-29230731:29220921-29230355:29230406-29230731:-	1.44488	8.06603	1	0.00451028	0.0165136	0.000972654	0.280367
MSTRG.7206;MX:12:12051847-12072225:12072499-12079299:12051847-12077706:12077978-12079299:+	0.818092	4.89141	1	0.0269907	0.163763	0.03295	0.813911
RI model
EVENT_name	SE	Wald	df	p	Exp(B)	lower 95%	upper 95%
ENSG00000164082;RI:3:51712473:51713310-51715062:51716137:+	94.1499	2.09989	1	0.14731	5.59843e-60	4.05035e-140	7.7382e+20
ENSG00000181291;RI:17:34626127:34626584-34626855:34627057:+	54.4964	1.24627	1	0.264266	2.63956e+26	1.08174e-20	6.44083e+72
MSTRG.17979;RI:19:36013021:36013089-36013328:36013422:-	29.4249	3.25525	1	0.0711952	8.78231e-24	7.89012e-49	97.7539
MSTRG.18343;RI:19:45769847:45770204-45770250:45770640:-	64.868	3.34684	1	0.0673343	2.89397e-52	1.76111e-107	4755.58
MSTRG.19726;RI:2:74464896:74464987-74465314:74465400:-	63.7364	3.24588	1	0.0716032	7.41068e+49	4.14312e-05	1.32553e+104
MSTRG.20483;RI:2:160200003:160200078-160200186:160200304:-	67.9271	3.42178	1	0.0643417	2.69181e-55	4.07713e-113	1777.2
MSTRG.23170;RI:22:31204489:31204966-31205377:31207013:+	61.5239	3.34279	1	0.0674999	1.40592e-49	6.0084e-102	3289.76
MSTRG.25549;RI:3:195708178:195708268-195708429:195708841:+	36.8487	0.583439	1	0.444967	5.97409e-13	2.57421e-44	1.38644e+19
MSTRG.26499;RI:4:107893067:107893163-107893496:107893637:-	26.2435	2.71198	1	0.0995974	1.70076e-19	7.80057e-42	3708.17
MSTRG.5992;RI:11:67420609:67420677-67420756:67420840:+	151.637	3.3094	1	0.0688847	1.57834e-120	1.33274e-249	1.86918e+09
MSTRG.7036;RI:12:6693792:6695057-6695430:6695651:-	105.616	2.9632	1	0.085179	1.10151e-79	1.38415e-169	8.76584e+10
MIX model
EVENT_name	SE	Wald	df	p	Exp(B)	lower 95%	upper 95%
MSTRG.24186;AF:3:50226292:50227193-50252100:50229065:50230998-50252100:+	6.71322	3.26251	1	0.0708805	5.41849e-06	1.04611e-11	2.80658
MSTRG.13359;AL:16:53934109-53937249:53937889:53934109-54111762:54114463:+	15.8531	4.68072	1	0.0305029	1.27197e-15	4.07636e-29	0.0396902
MSTRG.16905;AL:18:79903446:79904183-79943329:79933969:79934022-79943329:-	10.3621	4.40004	1	0.035938	3.633e-10	5.49599e-19	0.240152
MSTRG.7036;RI:12:6693792:6695057-6695430:6695651:-	3.75116	2.11738	1	0.145635	234.72	0.150508	366049
MSTRG.26955;SE:4:174283943-174297966:174298062-174299072:+	8.2508	3.80276	1	0.0511682	1.0289e-07	9.75627e-15	1.08509
MSTRG.29945;SE:6:88145337-88147664:88147806-88164257:-	17.9568	4.85412	1	0.0275801	6.58015e-18	3.41516e-33	0.0126783
MSTRG.3980;SE:10:45841687-45844326:45844394-45846687:-	22.745	4.66498	1	0.0307838	4.62264e-22	2.0152e-41	0.0106038
MSTRG.7206;SE:12:12051847-12077706:12077978-12079299:+	15.2533	4.40165	1	0.0359041	7.90973e+13	8.21277	7.61787e+26

## Sheet: Table S3
Table S3. Spearman Matrix
SF	Event with gene name	spearman_corr	p	EVENT
HNRNPK	MED16;RI:19:867963:868251-868411:868499:-	0.622204	1.81697e-05	MSTRG.16952;RI:19:867963:868251-868411:868499:-
SRSF5	ZNF385B;AF:2:179544969-179562399:179562588:179544969-179769503:179769755:-	0.553324	0.000212869	MSTRG.20688;AF:2:179544969-179562399:179562588:179544969-179769503:179769755:-
HNRNPK	ASPH;AL:8:61624603:61626280-61633683:61633125:61633376-61633683:-	0.539418	0.000328443	MSTRG.33011;AL:8:61624603:61626280-61633683:61633125:61633376-61633683:-
CELF2	LGALS4;A3:19:38803895-38806461:38803670-38806461:-	0.517093	0.000634266	MSTRG.18078;A3:19:38803895-38806461:38803670-38806461:-
SRSF5	ZNF385B;AF:2:179544969-179562399:179562588:179544969-179583975:179584067:-	0.502015	0.000964939	MSTRG.20688;AF:2:179544969-179562399:179562588:179544969-179583975:179584067:-
CELF2	NPC2;A5:14:74480288-74480686:74480288-74480711:-	0.499867	0.0010228	MSTRG.10390;A5:14:74480288-74480686:74480288-74480711:-
SRSF5	C12orf42;A3:12:103268962-103269807:103267886-103269807:-	0.495966	0.00113577	ENSG00000179088;A3:12:103268962-103269807:103267886-103269807:-
CELF2	MUC20-OT1;RI:3:195708178:195708268-195708429:195708841:+	0.486471	0.00145831	MSTRG.25549;RI:3:195708178:195708268-195708429:195708841:+
CELF2	ASAH1;AF:8:18075587-18083122:18083408:18075587-18083917:18084073:-	0.472321	0.00208914	MSTRG.32599;AF:8:18075587-18083122:18083408:18075587-18083917:18084073:-
HNRNPK	ABHD14A;RI:3:51986605:51986661-51986988:51988603:+	-0.470489	0.00218625	MSTRG.24232;RI:3:51986605:51986661-51986988:51988603:+
CELF2	ZNF385B;AF:2:179544969-179562399:179562588:179544969-179769503:179769755:-	0.464663	0.00252201	MSTRG.20688;AF:2:179544969-179562399:179562588:179544969-179769503:179769755:-
HNRNPK	REPIN1;AF:7:150368272:150368318-150369671:150368790:150368941-150369671:+	0.463151	0.00261624	MSTRG.32264;AF:7:150368272:150368318-150369671:150368790:150368941-150369671:+
CELF2	ERGIC3;MX:20:35548865-35549163:35549207-35555044:35548865-35554372:35554386-35555044:+	0.462756	0.0026414	MSTRG.21829;MX:20:35548865-35549163:35549207-35555044:35548865-35554372:35554386-35555044:+
SRSF5	AGAP4;SE:10:45841687-45844326:45844394-45846687:-	0.459752	0.0028394	MSTRG.3980;SE:10:45841687-45844326:45844394-45846687:-
CELF2	LINC02519;AL:6:169369998:169370400-169388201:169373681:169375777-169388201:-	0.456714	0.00305277	MSTRG.30638;AL:6:169369998:169370400-169388201:169373681:169375777-169388201:-
CELF2	ZNF385B;AF:2:179544969-179562399:179562588:179544969-179660077:179660182:-	0.453983	0.00325643	MSTRG.20688;AF:2:179544969-179562399:179562588:179544969-179660077:179660182:-
SRSF5	CEP57L1;A3:6:109159102-109159218:109159102-109159341:+	0.444963	0.00401583	MSTRG.30077;A3:6:109159102-109159218:109159102-109159341:+
HNRNPK	ABHD14A;RI:3:51986605:51987453-51987556:51988603:+	-0.442882	0.00421146	MSTRG.24232;RI:3:51986605:51987453-51987556:51988603:+
CELF2	DAPK1;A3:9:87639483-87639650:87639483-87639789:+	0.442647	0.00423408	MSTRG.34431;A3:9:87639483-87639650:87639483-87639789:+
CELF2	ASAH1;AF:8:18075587-18083122:18083408:18075587-18083941:18084026:-	0.442161	0.00428116	MSTRG.32599;AF:8:18075587-18083122:18083408:18075587-18083941:18084026:-
HNRNPC	MIR205HG;A5:1:209431825-209432204:209429408-209432204:+	0.434711	0.00506221	MSTRG.3090;A5:1:209431825-209432204:209429408-209432204:+
CELF2	ABHD14A;RI:3:51986605:51987453-51987556:51988603:+	-0.433045	0.00525283	MSTRG.24232;RI:3:51986605:51987453-51987556:51988603:+
HNRNPK	REPIN1;AF:7:150368272:150368318-150369671:150368812:150368941-150369671:+	0.432483	0.00531862	MSTRG.32264;AF:7:150368272:150368318-150369671:150368812:150368941-150369671:+
SRSF5	NR2C2;A3:3:15039227-15053361:15039227-15053451:+	0.426683	0.00603939	MSTRG.23744;A3:3:15039227-15053361:15039227-15053451:+
ELAVL4	PLA2G2D;SE:1:20114259-20115507:20115613-20116333:-	0.419875	0.00699185	MSTRG.462;SE:1:20114259-20115507:20115613-20116333:-
SRSF5	LGALS4;A3:19:38803895-38806461:38803670-38806461:-	0.417543	0.00734648	MSTRG.18078;A3:19:38803895-38806461:38803670-38806461:-
SRSF5	SORBS2;AF:4:185775366-185811664:185812221:185775366-185956196:185956368:-	0.415852	0.00761341	MSTRG.27040;AF:4:185775366-185811664:185812221:185775366-185956196:185956368:-
CELF2	AKIRIN1;MX:1:38991600-38998171:38998311-39003347:38991600-39000972:39001106-39003347:+	0.413843	0.00794111	MSTRG.880;MX:1:38991600-38998171:38998311-39003347:38991600-39000972:39001106-39003347:+
ELAVL4	IFNGR2;A3:21:33403616-33410836:33403616-33410841:+	0.411682	0.00830713	MSTRG.22482;A3:21:33403616-33410836:33403616-33410841:+
CELF2	ABHD14A;RI:3:51986605:51986661-51986988:51988603:+	-0.410443	0.00852346	MSTRG.24232;RI:3:51986605:51986661-51986988:51988603:+
CELF2	SNAI3-AS1;A5:16:88672122-88673604:88672114-88673604:+	0.405732	0.00939076	MSTRG.13984;A5:16:88672122-88673604:88672114-88673604:+
CELF2	MCF2L;AF:13:112969221:112969458-113014763:112985118:112985479-113014763:+	0.403584	0.00981076	MSTRG.9586;AF:13:112969221:112969458-113014763:112985118:112985479-113014763:+
CELF2	STK16;SE:2:219246085-219246657:219246876-219247415:+	0.401299	0.0102749	MSTRG.21126;SE:2:219246085-219246657:219246876-219247415:+
HNRNPK	CITED1;AL:X:72351144:72351838-72462004:72421655:72422475-72462004:-	0.399751	0.0105997	MSTRG.35848;AL:X:72351144:72351838-72462004:72421655:72422475-72462004:-
CELF2	POC5;MX:5:75702810-75705704:75705787-75712854:75702810-75707737:75707875-75712854:-	0.399575	0.0106373	MSTRG.27702;MX:5:75702810-75705704:75705787-75712854:75702810-75707737:75707875-75712854:-
CELF2	FAM153A;A5:5:177713916-177714054:177713916-177714069:-	0.398026	0.0109723	MSTRG.28766;A5:5:177713916-177714054:177713916-177714069:-
CELF2	SORBS2;AF:4:185775366-185811664:185812221:185775366-185956196:185956368:-	0.395397	0.0115614	MSTRG.27040;AF:4:185775366-185811664:185812221:185775366-185956196:185956368:-
SRSF5	CCHCR1;AF:6:31157089-31157358:31157788:31157089-31157999:31158081:-	0.393775	0.0119381	MSTRG.29307;AF:6:31157089-31157358:31157788:31157089-31157999:31158081:-
HNRNPK	SNAI3-AS1;AL:16:88672122-88673604:88675164:88672122-88686791:88687186:+	0.392922	0.0121403	MSTRG.13984;AL:16:88672122-88673604:88675164:88672122-88686791:88687186:+
HNRNPK	REPIN1;AF:7:150368272:150368318-150369671:150368840:150369013-150369671:+	0.389221	0.0130519	MSTRG.32264;AF:7:150368272:150368318-150369671:150368840:150369013-150369671:+
CELF2	DGLUCY;AF:14:91114063:91114283-91145221:91114401:91114528-91145221:+	0.388046	0.0133532	MSTRG.10565;AF:14:91114063:91114283-91145221:91114401:91114528-91145221:+
HNRNPK	DDX3X;AL:X:41347451-41347640:41350254:41347451-41364274:41364472:+	-0.387118	0.0135954	MSTRG.35526;AL:X:41347451-41347640:41350254:41347451-41364274:41364472:+
CELF2	CITED1;AL:X:72351144:72351838-72462004:72421655:72422475-72462004:-	0.385013	0.0141585	MSTRG.35848;AL:X:72351144:72351838-72462004:72421655:72422475-72462004:-
ELAVL4	PTPN23;MX:3:47381180-47396143:47396217-47405005:47381180-47404652:47404779-47405005:+	0.382746	0.0147868	MSTRG.24090;MX:3:47381180-47396143:47396217-47405005:47381180-47404652:47404779-47405005:+
HNRNPK	REPIN1;AF:7:150368272:150368318-150369671:150368897:150369013-150369671:+	0.382072	0.0149782	MSTRG.32264;AF:7:150368272:150368318-150369671:150368897:150369013-150369671:+
SRSF5	CDKN2A;A5:9:21971208-21971329:21971208-21971335:-	0.378592	0.0159995	MSTRG.34011;A5:9:21971208-21971329:21971208-21971335:-
SRSF5	ASAH1;AF:8:18075587-18083122:18083408:18075587-18083917:18084073:-	0.378124	0.0161411	MSTRG.32599;AF:8:18075587-18083122:18083408:18075587-18083917:18084073:-
HNRNPK	CALR3;A3:19:16530913-16532598:16530880-16532598:-	0.377674	0.0162786	MSTRG.17566;A3:19:16530913-16532598:16530880-16532598:-
CELF2	LDAH;MX:2:20774979-20790255:20790398-20823037:20774979-20801292:20801465-20823037:-	0.377629	0.0162922	MSTRG.19080;MX:2:20774979-20790255:20790398-20823037:20774979-20801292:20801465-20823037:-
SRSF5	ZNF385B;AF:2:179544969-179562399:179562588:179544969-179660077:179660182:-	0.377558	0.0163138	MSTRG.20688;AF:2:179544969-179562399:179562588:179544969-179660077:179660182:-
CELF2	ASPH;AL:8:61624603:61626280-61633683:61633125:61633376-61633683:-	0.377051	0.0164701	MSTRG.33011;AL:8:61624603:61626280-61633683:61633125:61633376-61633683:-
CELF2	SRL;SE:16:4204634-4206727:4208104-4242007:-	0.376048	0.0167828	ENSG00000185739;SE:16:4204634-4206727:4208104-4242007:-
HNRNPC	FTO;AL:16:53934109-53979371:53979499:53934109-54008428:54008560:+	0.368684	0.0192341	MSTRG.13359;AL:16:53934109-53979371:53979499:53934109-54008428:54008560:+
HNRNPC	DAPK1;A3:9:87639483-87639650:87639483-87639789:+	-0.366143	0.0201469	MSTRG.34431;A3:9:87639483-87639650:87639483-87639789:+
CELF2	GGNBP1;A5:6:33585780-33586670:33585721-33586670:+	0.365944	0.0202199	MSTRG.29447;A5:6:33585780-33586670:33585721-33586670:+
CELF2	MUC20-OT1;AL:3:195708841-195718603:195719010:195708841-195733150:195733551:+	0.360164	0.0224386	MSTRG.25549;AL:3:195708841-195718603:195719010:195708841-195733150:195733551:+
SRSF5	FAM153A;A5:5:177713916-177714054:177713916-177714069:-	0.359908	0.0225415	MSTRG.28766;A5:5:177713916-177714054:177713916-177714069:-
ELAVL4	CAPN8;SE:1:223538139-223538399:223538491-223539420:-	0.359134	0.0228548	MSTRG.3232;SE:1:223538139-223538399:223538491-223539420:-
CELF2	FTO;AL:16:53934109-53979371:53979499:53934109-54008428:54008560:+	0.35772	0.0234361	MSTRG.13359;AL:16:53934109-53979371:53979499:53934109-54008428:54008560:+
SRSF5	KIAA0513;A5:16:85027858-85066900:85027851-85066900:+	0.356828	0.0238092	MSTRG.13915;A5:16:85027858-85066900:85027851-85066900:+
HNRNPK	PTPN23;MX:3:47381180-47396143:47396217-47405005:47381180-47404652:47404779-47405005:+	-0.356193	0.0240778	MSTRG.24090;MX:3:47381180-47396143:47396217-47405005:47381180-47404652:47404779-47405005:+
HNRNPC	VDR;MX:12:47879115-47882694:47882774-47904955:47879115-47899837:47899958-47904955:-	-0.354181	0.0249457	MSTRG.7573;MX:12:47879115-47882694:47882774-47904955:47879115-47899837:47899958-47904955:-
CELF2	IL22RA2;SE:6:137145773-137147722:137147891-137154941:-	0.352746	0.0255802	MSTRG.30321;SE:6:137145773-137147722:137147891-137154941:-
CELF2	HACL1;MX:3:15585342-15586525:15586602-15591600:15585342-15589540:15589612-15591600:-	0.348938	0.0273295	MSTRG.23758;MX:3:15585342-15586525:15586602-15591600:15585342-15589540:15589612-15591600:-
HNRNPC	KIAA0513;A5:16:85027858-85066900:85027851-85066900:+	0.347443	0.0280432	MSTRG.13915;A5:16:85027858-85066900:85027851-85066900:+
HNRNPC	TMEM132E;RI:17:34626127:34626584-34626855:34627057:+	-0.346623	0.0284406	ENSG00000181291;RI:17:34626127:34626584-34626855:34627057:+
CELF2	FER1L5;A5:2:96686350-96687816:96686335-96687816:+	0.346504	0.0284991	MSTRG.19934;A5:2:96686350-96687816:96686335-96687816:+
HNRNPK	BBS2;AL:16:56501403:56501497-56502317:56501647:56501762-56502317:-	-0.343161	0.030172	MSTRG.13395;AL:16:56501403:56501497-56502317:56501647:56501762-56502317:-
HNRNPK	REXO5;A5:16:20807091-20813190:20806721-20813190:+	0.342959	0.0302757	MSTRG.12893;A5:16:20807091-20813190:20806721-20813190:+
HNRNPC	HNF1A-AS1;AL:12:120968613:120969008-120980644:120974375:120974598-120980644:-	-0.342259	0.030637	MSTRG.8682;AL:12:120968613:120969008-120980644:120974375:120974598-120980644:-
HNRNPK	TANGO2;AF:22:20017014:20017192-20036760:20021155:20021298-20036760:+	0.342229	0.0306526	MSTRG.22857;AF:22:20017014:20017192-20036760:20021155:20021298-20036760:+
ELAVL4	STRADA;RI:17:63741454:63741663-63741741:63741796:-	0.341343	0.0311155	MSTRG.15720;RI:17:63741454:63741663-63741741:63741796:-
HNRNPK	PLXDC1;SE:17:39109391-39139654:39139832-39152546:-	0.339599	0.0320429	MSTRG.15055;SE:17:39109391-39139654:39139832-39152546:-
CELF2	SNAI3-AS1;AL:16:88672122-88673604:88675164:88672122-88686791:88687186:+	0.33958	0.0320533	MSTRG.13984;AL:16:88672122-88673604:88675164:88672122-88686791:88687186:+
CELF2	AGAP4;SE:10:45841687-45844326:45844394-45846687:-	0.339203	0.0322567	MSTRG.3980;SE:10:45841687-45844326:45844394-45846687:-
CELF2	REPIN1;AF:7:150368272:150368318-150369671:150368840:150369013-150369671:+	0.336492	0.0337516	MSTRG.32264;AF:7:150368272:150368318-150369671:150368840:150369013-150369671:+
SRSF5	LRRC36;SE:16:67371242-67375258:67375412-67378589:+	0.33614	0.0339499	MSTRG.13548;SE:16:67371242-67375258:67375412-67378589:+
HNRNPK	ETFA;A3:15:76227918-76231333:76227897-76231333:-	0.333254	0.0356119	MSTRG.11939;A3:15:76227918-76231333:76227897-76231333:-
CELF2	MED16;RI:19:867963:868251-868411:868499:-	0.330445	0.0372921	MSTRG.16952;RI:19:867963:868251-868411:868499:-
HNRNPK	NECAP1;RI:12:8091769:8092784-8092872:8093055:+	-0.329644	0.0377836	MSTRG.7095;RI:12:8091769:8092784-8092872:8093055:+
HNRNPK	NELL1;SE:11:21370948-21534374:21534514-21560189:+	0.327101	0.0393768	MSTRG.5392;SE:11:21370948-21534374:21534514-21560189:+
HNRNPK	ZSCAN2;RI:15:84620602:84620772-84622578:84622714:+	0.326365	0.0398486	MSTRG.12094;RI:15:84620602:84620772-84622578:84622714:+
ELAVL4	TMEM51;SE:1:15153954-15210490:15210562-15214895:+	0.326341	0.0398638	MSTRG.347;SE:1:15153954-15210490:15210562-15214895:+
HNRNPK	AKIRIN1;MX:1:38991600-38998171:38998311-39003347:38991600-39000972:39001106-39003347:+	0.325988	0.0400914	MSTRG.880;MX:1:38991600-38998171:38998311-39003347:38991600-39000972:39001106-39003347:+
HNRNPC	FTO;AL:16:53934109-53979371:53979499:53934109-54111762:54114463:+	0.32309	0.0420018	MSTRG.13359;AL:16:53934109-53979371:53979499:53934109-54111762:54114463:+
HNRNPK	REPIN1;AF:7:150368272:150368318-150369671:150368826:150369033-150369671:+	0.31944	0.0445119	MSTRG.32264;AF:7:150368272:150368318-150369671:150368826:150369033-150369671:+
SRSF5	TMEM51;SE:1:15153954-15210490:15210562-15214895:+	0.317316	0.0460278	MSTRG.347;SE:1:15153954-15210490:15210562-15214895:+
ELAVL4	SLC47A1;AL:17:19567228-19567720:19568084:19567228-19577327:19577597:+	0.316662	0.0465031	MSTRG.14602;AL:17:19567228-19567720:19568084:19567228-19577327:19577597:+
CELF2	REPIN1;AF:7:150368272:150368318-150369671:150368826:150369033-150369671:+	0.316299	0.0467682	MSTRG.32264;AF:7:150368272:150368318-150369671:150368826:150369033-150369671:+
HNRNPK	DDX3X;AL:X:41347451-41347640:41349851:41347451-41364274:41364472:+	-0.31547	0.0473785	MSTRG.35526;AL:X:41347451-41347640:41349851:41347451-41364274:41364472:+
HNRNPK	POC5;MX:5:75702810-75705704:75705787-75712854:75702810-75707737:75707875-75712854:-	0.313303	0.0490053	MSTRG.27702;MX:5:75702810-75705704:75705787-75712854:75702810-75707737:75707875-75712854:-
ELAVL4	PRORSD1P;AL:2:55314251-55315025:55315525:55314251-55339503:55340310:+	0.313087	0.0491701	MSTRG.19490;AL:2:55314251-55315025:55315525:55314251-55339503:55340310:+
SRSF5	PRPF18;A5:10:13637187-13637997:13637094-13637997:+	0.310676	0.0510374	MSTRG.3669;A5:10:13637187-13637997:13637094-13637997:+
HNRNPK	FTO;AL:16:53934109-53979371:53979499:53934109-54008428:54008560:+	0.310141	0.0514591	MSTRG.13359;AL:16:53934109-53979371:53979499:53934109-54008428:54008560:+
CELF2	REPIN1;AF:7:150368272:150368318-150369671:150368790:150368941-150369671:+	0.307192	0.0538358	MSTRG.32264;AF:7:150368272:150368318-150369671:150368790:150368941-150369671:+
CELF2	DMPK;RI:19:45769847:45770204-45770250:45770640:-	0.306138	0.0547064	MSTRG.18343;RI:19:45769847:45770204-45770250:45770640:-
SRSF5	LDAH;MX:2:20774979-20790255:20790398-20823037:20774979-20801292:20801465-20823037:-	0.305958	0.0548564	MSTRG.19080;MX:2:20774979-20790255:20790398-20823037:20774979-20801292:20801465-20823037:-
CELF2	FTO;AL:16:53934109-53979371:53979499:53934109-54111762:54114463:+	0.30577	0.0550129	MSTRG.13359;AL:16:53934109-53979371:53979499:53934109-54111762:54114463:+
SRSF5	PRORSD1P;AL:2:55314251-55315025:55315525:55314251-55339503:55340310:+	0.301552	0.0586257	MSTRG.19490;AL:2:55314251-55315025:55315525:55314251-55339503:55340310:+
CELF2	REPIN1;AF:7:150368272:150368318-150369671:150368812:150368941-150369671:+	0.300589	0.0594768	MSTRG.32264;AF:7:150368272:150368318-150369671:150368812:150368941-150369671:+
SRSF5	FAM107B;A5:10:14530515-14571763:14530515-14571924:-	0.300349	0.0596902	MSTRG.3683;A5:10:14530515-14571763:14530515-14571924:-
HNRNPC	MED16;RI:19:867963:868251-868411:868499:-	0.299496	0.0604545	MSTRG.16952;RI:19:867963:868251-868411:868499:-
ELAVL4	HERC6;A3:4:88396142-88398108:88396142-88398142:+	0.2991	0.0608112	MSTRG.26353;A3:4:88396142-88398108:88396142-88398142:+
CELF2	MAGI2-AS3;MX:7:79453191-79453587:79453655-79458847:79453191-79454866:79455007-79458847:+	0.298881	0.0610099	MSTRG.31488;MX:7:79453191-79453587:79453655-79458847:79453191-79454866:79455007-79458847:+
CELF2	DECR1;MX:8:90001561-90005292:90005369-90017124:90001561-90005448:90005731-90017124:+	0.297282	0.0624735	MSTRG.33241;MX:8:90001561-90005292:90005369-90017124:90001561-90005448:90005731-90017124:+
HNRNPK	VDR;MX:12:47879115-47882694:47882774-47904955:47879115-47899837:47899958-47904955:-	-0.293751	0.0658037	MSTRG.7573;MX:12:47879115-47882694:47882774-47904955:47879115-47899837:47899958-47904955:-
CELF2	ACP2;A3:11:47245427-47245682:47245394-47245682:-	0.288762	0.0707483	MSTRG.5606;A3:11:47245427-47245682:47245394-47245682:-
ELAVL4	DCAF8;MX:1:160244034-160263265:160263462-160279801:160244034-160278131:160278191-160279801:-	0.288577	0.0709362	MSTRG.2456;MX:1:160244034-160263265:160263462-160279801:160244034-160278131:160278191-160279801:-
ELAVL4	ZNF385B;AF:2:179544969-179562399:179562588:179544969-179660077:179660182:-	0.288445	0.0710716	MSTRG.20688;AF:2:179544969-179562399:179562588:179544969-179660077:179660182:-
CELF2	ST3GAL6;AF:3:98732255:98732532-98768430:98763321:98763431-98768430:+	0.287844	0.0716882	MSTRG.24517;AF:3:98732255:98732532-98768430:98763321:98763431-98768430:+
[truncated: 590 more rows]
